# Supplementary material for: 4-(2,2-Difluoro-1,3-benzodioxol-4-yl)-1H-pyrrole-3-carbonitrile
Source: Acta Crystallogr Sect E Struct Rep Online. 2011 Dec 23;68(Pt 1):o222. doi: 10.1107/S1600536811054523 (PMC3254555; doi:10.1107/S1600536811054523)
Supplement: Supplementary file 1 [file e-68-0o222-sup1.cif]

##############################################################################
#                                                                            #
# This CIF contains the data in a paper accepted for publication in          #
# Acta Crystallographica Section E. It conforms to the requirements of       #
# Notes for Authors for Acta Crystallographica Section E, and has been       #
# peer reviewed under the auspices of the IUCr Commission on Journals.       #
#                                                                            #
# Full details of the Crystallographic Information File format               #
# are given in the paper "The Crystallographic Information File (CIF):       #
# a New Standard Archive File for Crystallography" by S. R. Hall, F. H.      #
# Allen and I. D. Brown [Acta Cryst. (1991), A47, 655-685].                  #
#                                                                            #
# The current version of the core CIF dictionary is obtainable from          #
# ftp://ftp.iucr.org/pub/cif_core.dic.                                       #
#                                                                            #
# Software is freely available for graphical display of the structure(s)     #
# in this CIF. For information consult the CIF software page                 #
# http://www.iucr.org/resources/cif/software.                                #
#                                                                            #
# This file may be used for bona fide research purposes within the           #
# scientific community so long as proper attribution is given to the journal # 
# article from which it was obtained.                                        #
#                                                                            #
##############################################################################
data_I
_audit_creation_method     SHELXL-97
_chemical_name_systematic
;
4-(2,2-Difluoro-1,3-benzodioxol-4-yl)-1<i>H</i>-pyrrole-3-carbonitrile
;
_chemical_name_common     ?
_chemical_formula_moiety     'C12 H6 F2 N2 O2'
_chemical_formula_sum     'C12 H6 F2 N2 O2'
_chemical_formula_iupac     'C12 H6 F2 N2 O2'
_chemical_formula_weight     248.19
_chemical_melting_point     ?
_symmetry_cell_setting     triclinic
_symmetry_space_group_name_H-M     'P -1'
_symmetry_space_group_name_Hall     '-P 1'
loop_
    _symmetry_equiv_pos_as_xyz
    'x, y, z'
    '-x, -y, -z'
_cell_length_a     7.5726(15)
_cell_length_b     7.8114(16)
_cell_length_c     8.9785(18)
_cell_angle_alpha     93.58(3)
_cell_angle_beta     94.65(3)
_cell_angle_gamma     97.47(3)
_cell_volume     523.42(18)
_cell_formula_units_Z     2
_cell_measurement_reflns_used     3390
_cell_measurement_theta_min     3.36
_cell_measurement_theta_max     27.50
_cell_measurement_temperature     293(2)
_exptl_crystal_description     block
_exptl_crystal_colour     colorless
_exptl_crystal_size_max     0.39
_exptl_crystal_size_mid     0.32
_exptl_crystal_size_min     0.15
_exptl_crystal_density_diffrn     1.575
_exptl_crystal_density_meas     ?
_exptl_crystal_density_method     'not measured'
_exptl_crystal_F_000     252
_exptl_absorpt_coefficient_mu     0.133
_exptl_absorpt_correction_type     multi-scan
_exptl_absorpt_process_details     '(ABSCOR; Higashi, 1995)'
_exptl_absorpt_correction_T_min     0.9497
_exptl_absorpt_correction_T_max     0.9798
_exptl_special_details     ?
_diffrn_ambient_temperature     293(2)
_diffrn_radiation_type     MoK\a
_diffrn_radiation_wavelength     0.71073
_diffrn_radiation_source     'fine-focus sealed tube'
_diffrn_radiation_monochromator     graphite
_diffrn_measurement_device_type     'Rigaku R-AXIS RAPID'
_diffrn_measurement_method     '\w scan'
_diffrn_detector_area_resol_mean     ?
_diffrn_reflns_number     5120
_diffrn_reflns_av_R_equivalents     0.0260
_diffrn_reflns_av_sigmaI/netI     0.0372
_diffrn_reflns_theta_min     3.36
_diffrn_reflns_theta_max     27.48
_diffrn_reflns_theta_full     27.48
_diffrn_measured_fraction_theta_max     0.989
_diffrn_measured_fraction_theta_full     0.989
_diffrn_reflns_limit_h_min     -9
_diffrn_reflns_limit_h_max     9
_diffrn_reflns_limit_k_min     -10
_diffrn_reflns_limit_k_max     10
_diffrn_reflns_limit_l_min     -11
_diffrn_reflns_limit_l_max     10
_diffrn_standards_number     0
_diffrn_standards_interval_count     0
_diffrn_standards_interval_time     0
_diffrn_standards_decay_%     0
_refine_special_details
;
 Refinement of F^2^ against ALL reflections.  The weighted R-factor wR and
 goodness of fit S are based on F^2^, conventional R-factors R are based
 on F, with F set to zero for negative F^2^. The threshold expression of
 F^2^ > 2sigma(F^2^) is used only for calculating R-factors(gt) etc. and is
 not relevant to the choice of reflections for refinement.  R-factors based
 on F^2^ are statistically about twice as large as those based on F, and R-
 factors based on ALL data will be even larger.
;
_reflns_number_total     2359
_reflns_number_gt     1485
_reflns_threshold_expression     I>2sigma(I)
_refine_ls_structure_factor_coef     Fsqd
_refine_ls_matrix_type     full
_refine_ls_R_factor_all     0.0725
_refine_ls_R_factor_gt     0.0426
_refine_ls_wR_factor_gt     0.1074
_refine_ls_wR_factor_ref     0.1183
_refine_ls_goodness_of_fit_ref     1.036
_refine_ls_restrained_S_all     1.036
_refine_ls_number_reflns     2359
_refine_ls_number_parameters     167
_refine_ls_number_restraints     1
_refine_ls_hydrogen_treatment     mixed
_refine_ls_weighting_scheme     calc
_refine_ls_weighting_details
         'calc w=1/[\s^2^(Fo^2^)+(0.0612P)^2^+0.0143P] where P=(Fo^2^+2Fc^2^)/3'
_atom_sites_solution_hydrogens     geom
_atom_sites_solution_primary     direct
_atom_sites_solution_secondary     difmap
_refine_ls_shift/su_max     0.001
_refine_ls_shift/su_mean     0.000
_refine_diff_density_max     0.191
_refine_diff_density_min     -0.147
_refine_ls_extinction_method     'SHELXTL (Sheldrick, 2008)'
_refine_ls_extinction_coef     0.020(6)
_refine_ls_extinction_expression
                                  'Fc^*^=kFc[1+0.001xFc^2^\l^3^/sin(2\q)]^-1/4^'
loop_
    _atom_type_symbol
    _atom_type_description
    _atom_type_scat_dispersion_real
    _atom_type_scat_dispersion_imag
    _atom_type_scat_source
    'C' 'C' 0.0033 0.0016
                         'International Tables Vol C Tables 4.2.6.8 and 6.1.1.4'
    'H' 'H' 0.0000 0.0000
                         'International Tables Vol C Tables 4.2.6.8 and 6.1.1.4'
    'N' 'N' 0.0061 0.0033
                         'International Tables Vol C Tables 4.2.6.8 and 6.1.1.4'
    'O' 'O' 0.0106 0.0060
                         'International Tables Vol C Tables 4.2.6.8 and 6.1.1.4'
    'F' 'F' 0.0171 0.0103
                         'International Tables Vol C Tables 4.2.6.8 and 6.1.1.4'
_computing_data_collection     'RAPID-AUTO (Rigaku, 1998)'
_computing_cell_refinement     'RAPID-AUTO (Rigaku, 1998)'
_computing_data_reduction     'CrystalClear (Rigaku/MSC, 2002)'
_computing_structure_solution     'SHELXTL (Sheldrick, 2008)'
_computing_structure_refinement     'SHELXTL (Sheldrick, 2008)'
_computing_molecular_graphics     'SHELXTL (Sheldrick, 2008)'
_computing_publication_material     'SHELXTL (Sheldrick, 2008)'
loop_
    _atom_site_type_symbol
    _atom_site_label
    _atom_site_fract_x
    _atom_site_fract_y
    _atom_site_fract_z
    _atom_site_U_iso_or_equiv
    _atom_site_adp_type
    _atom_site_calc_flag
    _atom_site_refinement_flags
    _atom_site_occupancy
    _atom_site_symmetry_multiplicity
    _atom_site_disorder_assembly
    _atom_site_disorder_group
    C C1 0.0680(2) 0.6305(2) 0.7663(2) 0.0492(4) Uani d . 1 1 . .
    C C2 -0.1137(2) 0.6131(3) 0.7677(2) 0.0580(5) Uani d . 1 1 . .
    H H2 -0.1723 0.5712 0.8478 0.070 Uiso calc R 1 1 . .
    C C3 -0.2036(2) 0.6626(3) 0.6407(2) 0.0604(5) Uani d . 1 1 . .
    H H3 -0.3277 0.6534 0.6348 0.072 Uiso calc R 1 1 . .
    C C4 -0.1158(2) 0.7254(2) 0.5222(2) 0.0533(5) Uani d . 1 1 . .
    H H4 -0.1833 0.7566 0.4395 0.064 Uiso calc R 1 1 . .
    C C5 0.0715(2) 0.7442(2) 0.52139(18) 0.0412(4) Uani d . 1 1 . .
    C C6 0.1551(2) 0.6918(2) 0.64884(19) 0.0425(4) Uani d . 1 1 . .
    C C7 0.3564(2) 0.6277(3) 0.8215(2) 0.0580(5) Uani d . 1 1 . .
    C C8 0.1679(2) 0.8093(2) 0.39662(18) 0.0406(4) Uani d . 1 1 . .
    C C9 0.0963(2) 0.8705(2) 0.25982(19) 0.0424(4) Uani d . 1 1 . .
    C C10 0.2365(2) 0.9151(2) 0.1754(2) 0.0515(5) Uani d . 1 1 . .
    H H10 0.2281 0.9581 0.0812 0.062 Uiso calc R 1 1 . .
    C C11 0.3488(2) 0.8223(3) 0.3852(2) 0.0523(5) Uani d . 1 1 . .
    H H11 0.4323 0.7921 0.4572 0.063 Uiso calc R 1 1 . .
    C C12 -0.0831(2) 0.8924(2) 0.2144(2) 0.0474(4) Uani d . 1 1 . .
    F F1 0.46357(16) 0.74161(18) 0.91577(13) 0.0804(4) Uani d . 1 1 . .
    F F2 0.43750(16) 0.48669(18) 0.81288(16) 0.0803(4) Uani d . 1 1 . .
    N N1 0.38690(19) 0.8860(2) 0.25235(18) 0.0575(5) Uani d D 1 1 . .
    H H101 0.4958(17) 0.901(3) 0.220(3) 0.086 Uiso d D 1 1 . .
    N N2 -0.2273(2) 0.9115(2) 0.17807(19) 0.0631(5) Uani d . 1 1 . .
    O O1 0.19296(17) 0.5902(2) 0.87638(15) 0.0650(4) Uani d . 1 1 . .
    O O2 0.33825(15) 0.69183(17) 0.68299(13) 0.0540(4) Uani d . 1 1 . .
loop_
    _atom_site_aniso_label
    _atom_site_aniso_U_11
    _atom_site_aniso_U_22
    _atom_site_aniso_U_33
    _atom_site_aniso_U_12
    _atom_site_aniso_U_13
    _atom_site_aniso_U_23
    C1 0.0499(10) 0.0565(11) 0.0440(10) 0.0091(8) 0.0105(8) 0.0133(8)
    C2 0.0507(10) 0.0722(13) 0.0562(12) 0.0089(9) 0.0222(9) 0.0210(10)
    C3 0.0379(9) 0.0835(14) 0.0652(13) 0.0130(9) 0.0160(8) 0.0240(11)
    C4 0.0403(9) 0.0718(12) 0.0515(11) 0.0115(8) 0.0092(8) 0.0185(10)
    C5 0.0381(8) 0.0465(9) 0.0405(9) 0.0070(7) 0.0077(7) 0.0078(7)
    C6 0.0354(8) 0.0514(9) 0.0422(9) 0.0057(7) 0.0092(7) 0.0078(8)
    C7 0.0467(10) 0.0838(14) 0.0474(11) 0.0123(10) 0.0066(8) 0.0252(10)
    C8 0.0374(8) 0.0470(9) 0.0386(9) 0.0068(7) 0.0065(7) 0.0072(7)
    C9 0.0382(8) 0.0512(10) 0.0396(9) 0.0084(7) 0.0061(7) 0.0081(7)
    C10 0.0451(9) 0.0727(12) 0.0402(10) 0.0117(8) 0.0082(7) 0.0193(9)
    C11 0.0388(9) 0.0759(12) 0.0461(11) 0.0121(8) 0.0066(7) 0.0224(9)
    C12 0.0442(10) 0.0602(11) 0.0398(10) 0.0085(8) 0.0064(7) 0.0134(8)
    F1 0.0666(8) 0.1180(11) 0.0512(7) -0.0057(7) -0.0045(6) 0.0148(7)
    F2 0.0734(8) 0.0941(9) 0.0855(10) 0.0318(7) 0.0215(6) 0.0415(8)
    N1 0.0377(8) 0.0870(12) 0.0525(10) 0.0100(8) 0.0134(7) 0.0254(8)
    N2 0.0437(9) 0.0914(13) 0.0580(11) 0.0144(8) 0.0042(7) 0.0246(9)
    O1 0.0525(8) 0.1003(11) 0.0473(8) 0.0114(7) 0.0113(6) 0.0335(7)
    O2 0.0382(6) 0.0824(9) 0.0444(7) 0.0082(6) 0.0065(5) 0.0242(6)
_geom_special_details
;
 All esds (except the esd in the dihedral angle between two l.s. planes)
 are estimated using the full covariance matrix.  The cell esds are taken
 into account individually in the estimation of esds in distances, angles
 and torsion angles; correlations between esds in cell parameters are only
 used when they are defined by crystal symmetry.  An approximate (isotropic)
 treatment of cell esds is used for estimating esds involving l.s. planes.
;
loop_
    _geom_bond_atom_site_label_1
    _geom_bond_atom_site_label_2
    _geom_bond_site_symmetry_2
    _geom_bond_distance
    _geom_bond_publ_flag
    C1 C2 . 1.366(3) ?
    C1 C6 . 1.368(2) ?
    C1 O1 . 1.391(2) ?
    C2 C3 . 1.383(3) ?
    C2 H2 . 0.9300 ?
    C3 C4 . 1.382(2) ?
    C3 H3 . 0.9300 ?
    C4 C5 . 1.407(2) ?
    C4 H4 . 0.9300 ?
    C5 C6 . 1.373(2) ?
    C5 C8 . 1.468(2) ?
    C6 O2 . 1.3960(19) ?
    C7 F2 . 1.330(2) ?
    C7 F1 . 1.331(2) ?
    C7 O1 . 1.372(2) ?
    C7 O2 . 1.373(2) ?
    C8 C11 . 1.373(2) ?
    C8 C9 . 1.437(2) ?
    C9 C10 . 1.375(2) ?
    C9 C12 . 1.421(2) ?
    C10 N1 . 1.336(2) ?
    C10 H10 . 0.9300 ?
    C11 N1 . 1.358(2) ?
    C11 H11 . 0.9300 ?
    C12 N2 . 1.145(2) ?
    N1 H101 . 0.891(10) ?
loop_
    _geom_angle_atom_site_label_1
    _geom_angle_atom_site_label_2
    _geom_angle_atom_site_label_3
    _geom_angle_site_symmetry_1
    _geom_angle_site_symmetry_3
    _geom_angle
    _geom_angle_publ_flag
    C2 C1 C6 . . 122.93(17) ?
    C2 C1 O1 . . 127.94(16) ?
    C6 C1 O1 . . 109.12(15) ?
    C1 C2 C3 . . 114.73(17) ?
    C1 C2 H2 . . 122.6 ?
    C3 C2 H2 . . 122.6 ?
    C4 C3 C2 . . 122.42(16) ?
    C4 C3 H3 . . 118.8 ?
    C2 C3 H3 . . 118.8 ?
    C3 C4 C5 . . 122.74(17) ?
    C3 C4 H4 . . 118.6 ?
    C5 C4 H4 . . 118.6 ?
    C6 C5 C4 . . 112.87(15) ?
    C6 C5 C8 . . 123.29(14) ?
    C4 C5 C8 . . 123.83(15) ?
    C1 C6 C5 . . 124.29(15) ?
    C1 C6 O2 . . 108.24(15) ?
    C5 C6 O2 . . 127.46(14) ?
    F2 C7 F1 . . 105.63(16) ?
    F2 C7 O1 . . 110.18(16) ?
    F1 C7 O1 . . 110.26(18) ?
    F2 C7 O2 . . 109.90(18) ?
    F1 C7 O2 . . 109.89(16) ?
    O1 C7 O2 . . 110.86(15) ?
    C11 C8 C9 . . 104.79(14) ?
    C11 C8 C5 . . 126.80(15) ?
    C9 C8 C5 . . 128.40(14) ?
    C10 C9 C12 . . 123.08(16) ?
    C10 C9 C8 . . 107.74(15) ?
    C12 C9 C8 . . 129.12(15) ?
    N1 C10 C9 . . 108.11(15) ?
    N1 C10 H10 . . 125.9 ?
    C9 C10 H10 . . 125.9 ?
    N1 C11 C8 . . 109.45(15) ?
    N1 C11 H11 . . 125.3 ?
    C8 C11 H11 . . 125.3 ?
    N2 C12 C9 . . 179.4(2) ?
    C10 N1 C11 . . 109.90(14) ?
    C10 N1 H101 . . 125.5(15) ?
    C11 N1 H101 . . 124.5(15) ?
    C7 O1 C1 . . 105.74(14) ?
    C7 O2 C6 . . 106.02(13) ?
loop_
    _geom_hbond_atom_site_label_D
    _geom_hbond_atom_site_label_H
    _geom_hbond_atom_site_label_A
    _geom_hbond_site_symmetry_A
    _geom_hbond_distance_DH
    _geom_hbond_distance_HA
    _geom_hbond_distance_DA
    _geom_hbond_angle_DHA
    N1 H101 N2 1_655 0.891(10) 2.154(11) 3.034(2) 169(2)
_iucr_refine_instructions_details
;
TITL mfw-1 in P-1
CELL 0.71073   7.5726   7.8114   8.9785  93.576  94.654  97.475
ZERR    2.00   0.0015   0.0016   0.0018   0.030   0.030   0.030
LATT 1
SFAC C  H  N  O  F
UNIT 24 12 4 4 4
L.S. 4
acta
htab n1 n2_$1
eqiv $1 x+1, y, z
htab
size 0.154 0.320 0.391
BOND $h
FMAP 2
dfix 0.90 0.01 n1 h101
PLAN 20
WGHT    0.061200    0.014300
EXTI    0.019744
FVAR       0.38435
MOLE 1
C1    1    0.068020    0.630459    0.766316    11.00000    0.04987    0.05648 =
         0.04397    0.01332    0.01047    0.00909
C2    1   -0.113672    0.613077    0.767722    11.00000    0.05068    0.07225 =
         0.05621    0.02098    0.02223    0.00895
AFIX  43
H2    2   -0.172307    0.571204    0.847834    11.00000   -1.20000
AFIX   0
C3    1   -0.203560    0.662633    0.640670    11.00000    0.03787    0.08349 =
         0.06518    0.02396    0.01597    0.01299
AFIX  43
H3    2   -0.327658    0.653354    0.634755    11.00000   -1.20000
AFIX   0
C4    1   -0.115787    0.725431    0.522173    11.00000    0.04026    0.07184 =
         0.05151    0.01850    0.00920    0.01146
AFIX  43
H4    2   -0.183290    0.756582    0.439493    11.00000   -1.20000
AFIX   0
C5    1    0.071487    0.744214    0.521388    11.00000    0.03811    0.04646 =
         0.04053    0.00785    0.00769    0.00700
C6    1    0.155086    0.691844    0.648842    11.00000    0.03538    0.05137 =
         0.04219    0.00780    0.00920    0.00574
C7    1    0.356437    0.627712    0.821512    11.00000    0.04670    0.08384 =
         0.04741    0.02521    0.00661    0.01235
C8    1    0.167877    0.809350    0.396621    11.00000    0.03743    0.04705 =
         0.03859    0.00718    0.00652    0.00681
C9    1    0.096268    0.870539    0.259821    11.00000    0.03823    0.05116 =
         0.03955    0.00811    0.00606    0.00845
C10   1    0.236460    0.915146    0.175429    11.00000    0.04508    0.07271 =
         0.04021    0.01933    0.00821    0.01172
AFIX  43
H10   2    0.228079    0.958143    0.081199    11.00000   -1.20000
AFIX   0
C11   1    0.348813    0.822297    0.385184    11.00000    0.03878    0.07591 =
         0.04611    0.02236    0.00664    0.01215
AFIX  43
H11   2    0.432317    0.792146    0.457208    11.00000   -1.20000
AFIX   0
C12   1   -0.083080    0.892417    0.214353    11.00000    0.04423    0.06020 =
         0.03976    0.01342    0.00645    0.00852
F1    5    0.463567    0.741609    0.915774    11.00000    0.06665    0.11797 =
         0.05125    0.01484   -0.00451   -0.00570
F2    5    0.437504    0.486689    0.812879    11.00000    0.07340    0.09414 =
         0.08548    0.04148    0.02146    0.03180
N1    3    0.386895    0.885972    0.252355    11.00000    0.03773    0.08696 =
         0.05248    0.02540    0.01344    0.01003
H101  2    0.495754    0.900965    0.220327    11.00000   -1.50000
N2    3   -0.227264    0.911525    0.178070    11.00000    0.04367    0.09135 =
         0.05800    0.02461    0.00421    0.01438
O1    4    0.192965    0.590244    0.876377    11.00000    0.05247    0.10029 =
         0.04730    0.03349    0.01133    0.01143
O2    4    0.338250    0.691828    0.682991    11.00000    0.03824    0.08242 =
         0.04438    0.02416    0.00648    0.00819
HKLF 4
REM  mfw-1 in P-1
REM R1 =  0.0426 for   1485 Fo > 4sig(Fo)  and  0.0725 for all   2359 data
REM    167 parameters refined using      1 restraints
END
WGHT      0.0584      0.0227
REM Highest difference peak  0.191,  deepest hole -0.147,  1-sigma level  0.039
Q1    1   0.1125  0.8549  0.3409  11.00000  0.05    0.19
Q2    1   0.1187  0.7997  0.4647  11.00000  0.05    0.17
Q3    1   0.0901  0.6475  0.6952  11.00000  0.05    0.16
Q4    1   0.0304  0.8947  0.2444  11.00000  0.05    0.15
Q5    1   0.1286  0.7511  0.5971  11.00000  0.05    0.15
Q6    1   0.1787  0.5588  0.9541  11.00000  0.05    0.15
Q7    1   0.2072  0.6849  0.6659  11.00000  0.05    0.14
Q8    1  -0.1494  0.8391  0.2592  11.00000  0.05    0.14
Q9    1  -0.1504  0.5995  0.6954  11.00000  0.05    0.14
Q10   1  -0.0508  0.5793  0.7678  11.00000  0.05    0.13
Q11   1   0.1670  0.9096  0.2405  11.00000  0.05    0.13
Q12   1  -0.1711  0.8374  0.4719  11.00000  0.05    0.13
Q13   1   0.4030  0.9186  0.3377  11.00000  0.05    0.13
Q14   1   0.1445  0.8560  0.2163  11.00000  0.05    0.12
Q15   1  -0.3179  0.9450  0.0984  11.00000  0.05    0.12
Q16   1   0.0037  0.6622  0.7789  11.00000  0.05    0.12
Q17   1   0.4427  0.7409  0.5892  11.00000  0.05    0.12
Q18   1  -0.3809  0.7399  0.6279  11.00000  0.05    0.12
Q19   1  -0.0513  0.8802  0.2767  11.00000  0.05    0.12
Q20   1   0.2361  0.7726  0.3800  11.00000  0.05    0.12
;
data_global
_journal_date_recd_electronic     2011-12-12
_journal_date_accepted     2011-12-19
_journal_name_full     'Acta Crystallographica, Section E'
_journal_year     2012
_journal_volume     68
_journal_issue      1
_journal_page_first     o222
_journal_page_last     o222
_journal_paper_category     QO
_journal_paper_doi     10.1107/S1600536811054523
_journal_coeditor_code     XU5407
_publ_contact_author_name     'Dr. Jin-Sheng, Gao'
_publ_contact_author_address
;
Engineering Research Center of Pesticide of Heilongjiang University,
Heilongjiang University
Harbin 150080
People's Republic of China
and
College of Chemistry and Materials Science
Heilongjiang University
Harbin 150080
People's Republic of China.
;
_publ_contact_author_email     hgf1000@163.com
_publ_contact_author_fax     '(86)451 8660 9151'
_publ_contact_author_phone     '(86)451 8660 9001'
_publ_section_title
;
4-(2,2-Difluoro-1,3-benzodioxol-4-yl)-1<i>H</i>-pyrrole-3-carbonitrile
;
loop_
    _publ_author_name
    _publ_author_footnote
    _publ_author_address
    'Meng, Fan-Wei' .
;
Engineering Research Center of Pesticides of Heilongjiang University,
Heilongjiang University,
Harbin 150050,
People's Republic of China
and College of Chemistry and Materials Science
Heilongjiang University
Harbin 150080
People's Republic of China
;
    'Hou, Guang-Feng' .
;
Engineering Research Center of Pesticides of Heilongjiang University,
Heilongjiang University,
Harbin 150050,
People's Republic of China
and College of Chemistry and Materials Science
Heilongjiang University
Harbin 150080
People's Republic of China
;
    'Yu, Ying-Hui' .
;
Engineering Research Center of Pesticides of Heilongjiang University,
Heilongjiang University,
Harbin 150050,
People's Republic of China
and College of Chemistry and Materials Science
Heilongjiang University
Harbin 150080
People's Republic of China
;
    'Gao, Jin-Sheng' .
;
Engineering Research Center of Pesticides of Heilongjiang University,
Heilongjiang University,
Harbin 150050,
People's Republic of China
and College of Chemistry and Materials Science
Heilongjiang University
Harbin 150080
People's Republic of China
;
