# Supplementary material for: 4-(2,2-Difluoro-1,3-benzodioxol-4-yl)-1H-pyrrole-3-carbonitrile
Source: Acta Crystallogr Sect E Struct Rep Online. 2011 Dec 23;68(Pt 1):o222. doi: 10.1107/S1600536811054523 (PMC3254555; doi:10.1107/S1600536811054523)
Supplement: Supplementary file 2 [file e-68-0o222-Isup2.hkl]

# 
# h,k,l, Fc-squared, Fo-squared, sigma(Fo-squared) and status flag 
# 
data_I
_shelx_title ' mfw-1 in P-1' 
_shelx_refln_list_code          4 
_shelx_F_calc_maximum      131.88 
_exptl_crystal_F_000       252.00 
_reflns_d_resolution_high  0.7702 
 
loop_ 
 _symmetry_equiv_pos_as_xyz 
 'x, y, z' 
 '-x, -y, -z' 
 
_cell_length_a     7.5726 
_cell_length_b     7.8114 
_cell_length_c     8.9785 
_cell_angle_alpha  93.576 
_cell_angle_beta   94.654 
_cell_angle_gamma  97.475 
 
_shelx_F_squared_multiplier     1.000 
 
loop_ 
 _refln_index_h 
 _refln_index_k 
 _refln_index_l 
 _refln_F_squared_calc 
 _refln_F_squared_meas 
 _refln_F_squared_sigma 
 _refln_observed_status 
   2   0   0      101.78      103.41      2.75 o 
   3   0   0      619.25      671.35      7.24 o 
   4   0   0      465.25      525.13      4.61 o 
   5   0   0        2.16        1.34      0.45 o 
   6   0   0        5.06        3.62      0.35 o 
   7   0   0      127.47      123.40      5.59 o 
   8   0   0        2.84        1.69      0.74 o 
   9   0   0        8.89        8.53      1.76 o 
  -9   1   0        6.03        5.96      1.31 o 
  -8   1   0       26.26       29.14      2.07 o 
  -7   1   0      107.56      107.16      3.27 o 
  -6   1   0      115.92      105.20      1.98 o 
  -5   1   0       29.78       27.42      0.72 o 
  -4   1   0       11.06       11.37      0.56 o 
  -3   1   0      161.70      172.31      1.94 o 
  -2   1   0      189.98      155.87      1.66 o 
  -1   1   0     1250.41     1161.54     13.74 o 
   1   1   0     2212.62     2084.28     53.98 o 
   2   1   0     1001.60      863.76     18.46 o 
   3   1   0      717.09      727.51      9.11 o 
   4   1   0       44.20       48.16      1.86 o 
   5   1   0       41.97       42.79      1.01 o 
   6   1   0        6.44        7.72      0.85 o 
   7   1   0       19.51       14.33      1.01 o 
   8   1   0        7.02        7.11      2.78 o 
   9   1   0        1.75        1.83      1.56 o 
  -9   2   0        0.21       -0.09      0.86 o 
  -8   2   0        0.06        0.53      0.93 o 
  -7   2   0       72.68       69.97      1.61 o 
  -6   2   0       27.68       26.23      2.17 o 
  -5   2   0      131.11      139.85      2.17 o 
  -4   2   0      353.75      375.05      4.56 o 
  -3   2   0       41.83       41.46      1.22 o 
  -2   2   0        3.88        4.13      0.83 o 
  -1   2   0      124.94      117.16      2.27 o 
   0   2   0      970.69      996.43     15.42 o 
   1   2   0       38.21       37.89      1.42 o 
   2   2   0       53.42       56.85      0.81 o 
   3   2   0       33.97       38.54      0.88 o 
   4   2   0       18.06       23.09      2.17 o 
   5   2   0       34.73       35.21      2.91 o 
   6   2   0       88.20       99.43      4.61 o 
   7   2   0       13.01       11.44      2.91 o 
   8   2   0        3.10        2.78      1.56 o 
   9   2   0        0.20        2.30      1.76 o 
  -9   3   0        0.29        0.32      0.85 o 
  -8   3   0        1.18        1.57      0.71 o 
  -7   3   0        1.94        1.57      0.79 o 
  -6   3   0        0.12        0.02      0.67 o 
  -5   3   0        3.65        2.30      0.67 o 
  -4   3   0        0.38        0.51      0.66 o 
  -3   3   0       94.81      101.14      1.78 o 
  -2   3   0      124.47      112.76      2.03 o 
  -1   3   0      177.70      168.78      2.30 o 
   0   3   0       15.49       13.69      0.52 o 
   1   3   0      118.36      105.63      1.28 o 
   2   3   0      103.18      102.85      2.14 o 
   3   3   0       25.61       28.20      0.67 o 
   4   3   0        0.13       -0.05      1.03 o 
   5   3   0       29.58       27.76      1.90 o 
   6   3   0       53.62       55.19      2.57 o 
   7   3   0       23.59       27.15      2.23 o 
   8   3   0        0.50        0.54      1.49 o 
  -9   4   0        4.63        2.65      2.10 o 
  -8   4   0       16.05       13.50      2.61 o 
  -7   4   0       66.64       64.65      2.72 o 
  -6   4   0       34.71       32.52      1.96 o 
  -5   4   0        9.09        8.47      1.59 o 
  -4   4   0        4.27        5.25      1.08 o 
  -3   4   0      104.78      101.42      1.79 o 
  -2   4   0      605.13      607.61      8.10 o 
  -1   4   0      112.85      109.20      1.90 o 
   0   4   0      190.92      195.17      2.71 o 
   1   4   0      274.15      277.64      2.93 o 
   2   4   0        7.13        6.85      0.69 o 
   3   4   0        0.80        0.23      0.32 o 
   4   4   0       69.05       65.31      2.03 o 
   5   4   0        2.53        2.58      1.08 o 
   6   4   0        0.00        0.88      2.44 o 
   7   4   0       13.70       15.23      2.17 o 
   8   4   0        0.09       -1.96      3.11 o 
  -9   5   0        0.41        1.72      1.59 o 
  -8   5   0        1.25        2.14      3.01 o 
  -7   5   0        1.31        1.11      1.08 o 
  -6   5   0       27.59       30.94      2.91 o 
  -5   5   0       18.05       24.79      1.83 o 
  -4   5   0        7.21        8.31      1.21 o 
  -3   5   0       39.27       38.36      2.84 o 
  -2   5   0       28.12       29.81      1.14 o 
  -1   5   0       70.00       70.26      2.95 o 
   0   5   0      167.67      172.21      2.36 o 
   1   5   0        0.16       -0.26      0.67 o 
   2   5   0        0.38        0.73      0.53 o 
   3   5   0       10.65       11.99      0.57 o 
   4   5   0        6.52        6.29      0.36 o 
   5   5   0       30.89       29.51      1.92 o 
   6   5   0        8.30        8.73      3.32 o 
   7   5   0        2.53        2.30      3.25 o 
  -8   6   0        1.60        2.64      1.56 o 
  -7   6   0        0.95        1.63      1.10 o 
  -6   6   0       18.00       22.71      5.86 o 
  -5   6   0        0.09        0.90      1.62 o 
  -4   6   0        7.54        9.21      1.12 o 
  -3   6   0        4.24        2.79      1.18 o 
  -2   6   0        1.71        2.05      0.98 o 
  -1   6   0       26.52       24.51      0.94 o 
   0   6   0        9.13       11.32      1.53 o 
   1   6   0       13.41       14.06      0.85 o 
   2   6   0        0.10        0.47      0.41 o 
   3   6   0        2.59        2.76      0.52 o 
   4   6   0        5.11        5.26      0.74 o 
   5   6   0        5.83        4.73      1.21 o 
   6   6   0       21.74       19.56      1.77 o 
   7   6   0        3.47        1.29      3.45 o 
  -7   7   0        0.02       -0.95      1.62 o 
  -6   7   0       10.27       13.27      2.37 o 
  -5   7   0        6.24        7.46      1.36 o 
  -4   7   0       14.74       16.45      1.80 o 
  -3   7   0        2.07        1.43      0.95 o 
  -2   7   0        2.22        1.05      0.69 o 
  -1   7   0        0.03       -0.02      0.78 o 
   0   7   0        0.80        0.10      0.92 o 
   1   7   0        7.86        6.80      0.90 o 
   2   7   0        7.98        9.79      1.57 o 
   3   7   0        1.28        1.67      0.50 o 
   4   7   0        4.14        2.68      0.72 o 
   5   7   0       23.84       27.46      1.91 o 
   6   7   0        0.79        0.29      1.26 o 
  -5   8   0       15.98       19.70      2.44 o 
  -4   8   0        0.29        4.22      3.59 o 
  -3   8   0        1.68        3.45      3.11 o 
  -2   8   0       28.09       30.03      2.34 o 
  -1   8   0        0.25        0.06      0.88 o 
   0   8   0        5.45        5.19      1.12 o 
   1   8   0        7.13        5.77      0.92 o 
   2   8   0       18.87       17.53      1.15 o 
   3   8   0        1.23        0.33      0.57 o 
   4   8   0        0.60        0.41      2.78 o 
  -5   9   0        3.40        1.76      2.17 o 
  -4   9   0        6.71        6.29      2.34 o 
  -3   9   0        4.26        4.95      1.19 o 
  -2   9   0        1.20        0.78      1.41 o 
  -1   9   0        1.98        1.98      0.95 o 
   0   9   0        0.46        5.19      1.73 o 
   1   9   0        1.34        1.41      0.85 o 
   2   9   0        0.00        0.80      1.08 o 
   3   9   0        2.74        4.74      3.38 o 
  -2  10   0        1.77        5.98      2.37 o 
  -1  10   0        0.00        6.64      1.65 o 
   0  10   0        1.57        1.03      1.11 o 
   0 -10   1        0.09        2.69      1.04 o 
   1 -10   1        0.14        1.64      1.03 o 
   2 -10   1        0.25        3.95      1.22 o 
  -3  -9   1        0.01        0.61      1.62 o 
  -2  -9   1        0.70        0.79      0.60 o 
  -1  -9   1        3.85        3.59      0.96 o 
   0  -9   1        0.95        3.28      1.37 o 
   1  -9   1        0.00        3.67      0.93 o 
   2  -9   1        0.70        1.19      1.56 o 
   3  -9   1        0.67        2.51      2.41 o 
   4  -9   1        5.10        4.73      3.11 o 
   5  -9   1        0.92        4.40      2.23 o 
  -4  -8   1        1.98        0.88      1.62 o 
  -3  -8   1        1.45        0.83      0.70 o 
  -2  -8   1        0.06        0.71      0.90 o 
  -1  -8   1        0.84       -0.09      0.97 o 
   0  -8   1       24.92       24.66      1.17 o 
   1  -8   1        2.83        3.33      1.06 o 
   2  -8   1        8.62        6.16      1.12 o 
   3  -8   1        6.36        4.04      0.94 o 
   4  -8   1        0.59       -0.51      1.52 o 
   5  -8   1       11.89        6.91      3.45 o 
   6  -8   1       10.95        9.95      2.23 o 
  -6  -7   1        0.41       -0.27      3.11 o 
  -5  -7   1       20.45       21.83      2.20 o 
  -4  -7   1       21.55       20.69      1.92 o 
  -3  -7   1        8.22        8.40      0.77 o 
  -2  -7   1        1.51        0.91      0.54 o 
  -1  -7   1        8.68        8.59      1.40 o 
   0  -7   1        0.93        1.18      0.77 o 
   1  -7   1       14.24       17.08      1.10 o 
   2  -7   1        9.54       10.68      1.11 o 
   3  -7   1       23.34       27.14      2.36 o 
   4  -7   1        9.09        9.24      1.50 o 
   5  -7   1       16.21       18.19      2.78 o 
   6  -7   1        0.19        2.77      1.60 o 
   7  -7   1        2.36        1.56      1.69 o 
  -7  -6   1        0.63        0.41      1.83 o 
  -6  -6   1       19.20       19.70      2.50 o 
  -5  -6   1        8.85        6.40      2.15 o 
  -4  -6   1        7.81        5.52      0.90 o 
  -3  -6   1        3.62        3.37      0.51 o 
  -2  -6   1      105.11      102.47      1.92 o 
  -1  -6   1       47.46       48.98      1.64 o 
   0  -6   1        3.72        4.35      0.59 o 
   1  -6   1       10.34       12.13      1.74 o 
   2  -6   1       63.19       66.14      1.72 o 
   3  -6   1       46.51       47.85      2.23 o 
   4  -6   1       25.64       27.92      2.54 o 
   5  -6   1       32.64       41.12      3.35 o 
   6  -6   1      188.70      195.26      5.55 o 
   7  -6   1        9.03        9.79      1.69 o 
   8  -6   1        3.89        5.13      1.55 o 
  -7  -5   1        6.93        5.14      2.10 o 
  -6  -5   1       20.91       23.09      2.37 o 
  -5  -5   1       38.34       41.41      1.72 o 
  -4  -5   1       40.14       37.89      1.84 o 
  -3  -5   1        4.23        3.24      0.44 o 
  -2  -5   1        4.14        4.43      0.58 o 
  -1  -5   1      100.28      101.77      1.55 o 
   0  -5   1        7.61        7.81      0.68 o 
   1  -5   1        6.04        6.60      0.66 o 
   2  -5   1        5.25        5.04      0.76 o 
   3  -5   1       22.59       24.04      1.15 o 
   4  -5   1        3.20        3.55      1.09 o 
   5  -5   1        0.63        0.95      0.96 o 
   6  -5   1       75.34       72.88      2.06 o 
   7  -5   1        4.56        3.86      2.64 o 
   8  -5   1        1.37        1.91      1.02 o 
   9  -5   1        6.33        5.35      1.62 o 
  -8  -4   1        2.49        4.40      3.45 o 
  -7  -4   1       15.25       14.42      3.66 o 
  -6  -4   1       99.31      113.31      5.82 o 
  -5  -4   1        0.01        0.41      1.15 o 
  -4  -4   1        2.97        3.63      1.04 o 
  -3  -4   1       11.68       12.96      0.42 o 
  -2  -4   1      125.92      117.24      1.99 o 
  -1  -4   1      451.49      448.86      4.02 o 
   0  -4   1        0.12        0.36      0.38 o 
   1  -4   1      364.48      361.88      5.67 o 
   2  -4   1        0.61        0.32      0.50 o 
   3  -4   1       88.49       88.39      1.60 o 
   4  -4   1       94.26      102.01      1.87 o 
   5  -4   1        3.24        1.81      0.92 o 
   6  -4   1       28.99       26.28      1.59 o 
   7  -4   1        4.23        4.46      0.91 o 
   8  -4   1        2.46        1.79      0.86 o 
   9  -4   1        0.15       -0.68      1.45 o 
  -8  -3   1        0.05        0.74      2.71 o 
  -7  -3   1        1.07        1.02      1.42 o 
  -6  -3   1       76.83       80.05      2.91 o 
  -5  -3   1       51.30       55.53      2.30 o 
  -4  -3   1       62.72       62.31      1.73 o 
  -3  -3   1       43.79       41.05      1.12 o 
  -2  -3   1       21.30       21.58      0.58 o 
  -1  -3   1        2.18        1.72      0.34 o 
   0  -3   1      599.85      591.62      5.54 o 
   1  -3   1      205.06      194.07      2.43 o 
   2  -3   1       87.70       82.84      3.59 o 
   3  -3   1      146.42      152.69      2.31 o 
   4  -3   1       21.35       26.79      3.28 o 
   5  -3   1       62.67       65.55      1.39 o 
   6  -3   1       38.06       35.15      1.40 o 
   7  -3   1        0.22        0.87      1.12 o 
   8  -3   1        6.36        4.81      1.41 o 
   9  -3   1        0.41       -0.05      0.78 o 
  -9  -2   1        1.21        0.88      2.84 o 
  -8  -2   1        0.04       -0.27      1.35 o 
  -7  -2   1       28.83       35.41      2.23 o 
  -6  -2   1        8.04        7.99      2.50 o 
  -5  -2   1        1.02        1.08      1.69 o 
  -4  -2   1      232.63      241.72      5.76 o 
  -3  -2   1        0.00        0.30      0.43 o 
  -2  -2   1       20.38       20.43      0.37 o 
  -1  -2   1      288.00      299.39      2.09 o 
   0  -2   1     3583.26     3701.12     49.33 o 
   1  -2   1      601.72      563.94      6.46 o 
   2  -2   1       99.91       97.13      1.27 o 
   3  -2   1        1.69        1.71      0.74 o 
   4  -2   1       95.36       83.06      3.52 o 
   5  -2   1        6.31        4.95      0.71 o 
   6  -2   1       55.49       49.52      3.32 o 
   7  -2   1       86.38       85.21      2.22 o 
   8  -2   1       17.57       19.65      1.11 o 
   9  -2   1       13.19       13.32      1.62 o 
  -9  -1   1        6.02        6.36      3.05 o 
  -8  -1   1        5.24        4.94      1.56 o 
  -7  -1   1        0.52        0.88      2.03 o 
  -6  -1   1       18.43       18.93      2.44 o 
  -5  -1   1        0.49        0.70      0.16 o 
  -4  -1   1      205.08      206.30      2.59 o 
  -3  -1   1      135.33      121.26      3.07 o 
  -2  -1   1      912.23      837.91     22.42 o 
  -1  -1   1      931.94      808.61      7.36 o 
   0  -1   1      133.38      110.18      0.95 o 
   1  -1   1      208.33      180.59      7.14 o 
   2  -1   1      313.35      295.41      4.01 o 
   3  -1   1      169.11      146.45      1.76 o 
   4  -1   1      364.92      361.29      4.10 o 
   5  -1   1       85.98       91.35      3.62 o 
   6  -1   1       37.36       34.94      1.53 o 
   7  -1   1        1.36        2.70      0.65 o 
   8  -1   1        0.07       -0.30      0.42 o 
   9  -1   1        0.24        0.36      1.05 o 
  -9   0   1        0.82        3.25      1.56 o 
  -8   0   1        5.31        5.96      0.81 o 
  -7   0   1       70.78       71.04      1.96 o 
  -6   0   1       16.35       18.33      1.50 o 
  -5   0   1        3.11        2.46      0.50 o 
  -4   0   1      432.36      452.47      4.95 o 
  -3   0   1      329.14      305.24      7.85 o 
  -2   0   1      355.06      324.30      3.28 o 
  -1   0   1     1797.81     1802.31     23.90 o 
   1   0   1      380.08      319.88      4.62 o 
   2   0   1       10.70       11.23      0.96 o 
   3   0   1        2.16        3.22      0.31 o 
   4   0   1      276.55      298.16      2.75 o 
   5   0   1      116.71      125.32      3.62 o 
   6   0   1       19.44       21.18      1.05 o 
   7   0   1       58.28       56.13      3.01 o 
   8   0   1        1.80        3.22      1.05 o 
   9   0   1        1.00        0.14      2.17 o 
  -9   1   1        0.24        1.38      2.20 o 
  -8   1   1       37.94       37.86      2.52 o 
  -7   1   1        8.68        5.07      0.85 o 
  -6   1   1       23.26       25.32      1.15 o 
  -5   1   1       42.97       38.43      0.78 o 
  -4   1   1      146.06      151.63      2.44 o 
  -3   1   1      558.86      586.93      6.67 o 
  -2   1   1      900.47      881.78     10.64 o 
  -1   1   1     1448.13     1449.38     18.30 o 
   0   1   1      545.20      532.77      9.97 o 
   1   1   1      353.01      342.52      2.72 o 
   2   1   1      155.32      128.14      1.41 o 
   3   1   1      132.75      131.99      1.88 o 
   4   1   1        0.10        0.40      0.28 o 
   5   1   1       68.40       64.12      1.74 o 
   6   1   1      213.61      201.19      4.93 o 
   7   1   1        7.99        7.50      0.47 o 
   8   1   1        1.27        1.90      2.30 o 
   9   1   1        0.19        1.56      1.56 o 
  -9   2   1        8.41       10.34      0.87 o 
  -8   2   1        5.52        3.05      1.69 o 
  -7   2   1      113.18      109.56      2.01 o 
  -6   2   1        0.75        1.31      0.96 o 
  -5   2   1       19.81       23.44      1.56 o 
  -4   2   1      444.65      479.95      5.93 o 
  -3   2   1       99.91      115.19      1.53 o 
  -2   2   1      667.80      648.84      8.43 o 
  -1   2   1     2996.99     3149.05     50.76 o 
   0   2   1    17391.27    18990.64    508.84 o 
   1   2   1      467.58      487.49      4.33 o 
   2   2   1      747.21      743.80      6.87 o 
   3   2   1       14.65       17.27      0.57 o 
   4   2   1      490.42      500.66      6.91 o 
   5   2   1       29.46       27.54      0.49 o 
   6   2   1       10.83        9.95      2.50 o 
   7   2   1      106.44      112.23      5.28 o 
   8   2   1        1.49        1.96      2.57 o 
   9   2   1        0.18        0.41      1.49 o 
  -9   3   1        0.88        0.65      0.84 o 
  -8   3   1        4.22        3.77      1.00 o 
  -7   3   1       44.72       42.03      1.60 o 
  -6   3   1      205.96      198.53      5.22 o 
  -5   3   1      223.38      220.29      3.09 o 
  -4   3   1      123.15      122.54      3.83 o 
  -3   3   1       12.10       14.42      1.46 o 
  -2   3   1        0.04       -0.09      0.63 o 
  -1   3   1     1043.53     1033.49     17.51 o 
   0   3   1      246.04      256.20      3.74 o 
   1   3   1       72.89       79.06      1.25 o 
   2   3   1        5.28        6.59      0.53 o 
   3   3   1        5.60        6.90      0.38 o 
   4   3   1      118.89      118.38      1.28 o 
   5   3   1      100.36      102.50      2.13 o 
   6   3   1       14.61       15.71      1.76 o 
   7   3   1        0.50        0.54      1.35 o 
   8   3   1        3.14        2.57      1.69 o 
  -9   4   1        0.02        2.17      1.56 o 
  -8   4   1        5.05        3.14      1.09 o 
  -7   4   1       15.51       15.08      1.83 o 
  -6   4   1        0.03       -0.56      0.85 o 
  -5   4   1        6.58       10.11      1.62 o 
  -4   4   1      443.79      452.62      6.12 o 
  -3   4   1      203.58      200.36      2.95 o 
  -2   4   1      101.54       98.43      2.04 o 
  -1   4   1      286.17      280.37      4.01 o 
   0   4   1      161.17      168.67      2.30 o 
   1   4   1        6.29       11.49      1.58 o 
   2   4   1        4.15        4.22      0.43 o 
   3   4   1        9.51       11.62      0.54 o 
   4   4   1       10.86       10.64      0.59 o 
   5   4   1        2.97        1.25      1.45 o 
   6   4   1       36.60       47.26      2.57 o 
   7   4   1        0.69        1.22      1.56 o 
   8   4   1        0.33        1.22      1.83 o 
  -9   5   1        0.01       -0.42      0.95 o 
  -8   5   1        0.85        2.09      2.88 o 
  -7   5   1        4.05        2.68      1.02 o 
  -6   5   1        0.30       -0.12      0.96 o 
  -5   5   1        2.65        2.79      1.10 o 
  -4   5   1        0.02        0.72      0.98 o 
  -3   5   1       19.31       19.68      2.00 o 
  -2   5   1        9.86       11.17      1.25 o 
  -1   5   1       55.58       57.72      2.32 o 
   0   5   1        9.03       10.10      0.79 o 
   1   5   1        2.36        1.86      0.48 o 
   2   5   1       32.81       36.84      1.08 o 
   3   5   1        0.97        0.75      0.33 o 
   4   5   1        8.40        7.99      1.08 o 
   5   5   1        1.68        1.15      1.14 o 
   6   5   1        0.50        0.42      1.20 o 
   7   5   1        2.50        0.00      1.49 o 
  -8   6   1        2.30        3.11      1.62 o 
  -7   6   1       14.78       15.36      4.67 o 
  -6   6   1       15.20       16.79      1.47 o 
  -5   6   1        4.30        5.51      1.45 o 
  -4   6   1        0.38       -0.21      1.47 o 
  -3   6   1        0.57        0.61      0.88 o 
  -2   6   1       27.79       31.96      1.77 o 
  -1   6   1        0.25        0.66      0.75 o 
   0   6   1      111.98      115.78      2.27 o 
   1   6   1        0.63       -0.43      0.56 o 
   2   6   1        8.94       11.62      0.81 o 
   3   6   1        4.12        4.25      0.71 o 
   4   6   1        5.03        3.20      0.47 o 
   5   6   1        0.31        0.12      1.20 o 
   6   6   1        2.03        2.82      1.59 o 
  -7   7   1        1.00        2.10      1.51 o 
  -6   7   1        1.20        1.42      1.83 o 
  -5   7   1        0.01        3.84      1.59 o 
  -4   7   1        0.10        0.52      0.99 o 
  -3   7   1        6.82        4.83      1.92 o 
  -2   7   1        0.37        0.80      1.51 o 
  -1   7   1        0.36        0.26      0.69 o 
   0   7   1        8.20        8.34      0.82 o 
   1   7   1        9.40       11.13      1.41 o 
   2   7   1        3.78        3.49      0.70 o 
   3   7   1        8.70       10.39      1.21 o 
   4   7   1        1.42        0.55      0.71 o 
   5   7   1        2.84        2.50      3.18 o 
  -5   8   1        0.85        1.29      1.46 o 
  -4   8   1        0.08       -1.08      2.01 o 
  -3   8   1        0.27       -1.69      1.76 o 
  -2   8   1        0.41        0.85      0.78 o 
  -1   8   1        2.45        1.90      0.88 o 
   0   8   1        0.69        2.14      0.86 o 
   1   8   1        1.87        0.78      0.79 o 
   2   8   1        0.21        0.43      0.95 o 
   3   8   1        0.00       -0.22      0.71 o 
   4   8   1        0.68        1.15      1.69 o 
  -5   9   1        1.50        4.40      2.44 o 
  -4   9   1        1.30        1.46      2.74 o 
  -3   9   1        0.17        2.63      1.77 o 
  -2   9   1        0.06        1.48      0.89 o 
  -1   9   1        0.19        2.32      1.85 o 
   0   9   1        0.01        0.65      1.86 o 
   1   9   1        1.39        1.22      0.92 o 
   2   9   1        0.69        0.99      0.66 o 
  -2  10   1        2.48        7.96      2.57 o 
  -1  10   1        0.78        0.45      1.35 o 
   0 -10   2        5.52        2.44      2.37 o 
   1 -10   2        0.03        2.48      2.91 o 
   2 -10   2        0.02       -1.27      1.27 o 
  -3  -9   2        0.04        0.68      2.71 o 
  -2  -9   2        3.14        2.69      1.13 o 
  -1  -9   2        0.39        1.48      1.15 o 
   0  -9   2        0.79        2.00      1.16 o 
   1  -9   2        1.87        1.29      1.62 o 
   2  -9   2        2.26        2.22      1.64 o 
   3  -9   2        0.39        0.06      1.01 o 
   4  -9   2        3.29        4.37      2.91 o 
   5  -9   2        0.16        1.20      1.34 o 
  -4  -8   2        4.12        4.60      1.83 o 
  -3  -8   2        3.14        1.15      0.77 o 
  -2  -8   2        4.95        3.38      1.42 o 
  -1  -8   2        3.74        3.98      0.67 o 
   0  -8   2        0.13        0.05      0.93 o 
   1  -8   2        0.03        0.18      0.76 o 
   2  -8   2       10.61       13.01      2.43 o 
   3  -8   2        1.50        0.84      0.86 o 
   4  -8   2       10.85       12.78      1.47 o 
   5  -8   2        6.14        3.41      2.33 o 
   6  -8   2        1.45        4.83      5.62 o 
  -6  -7   2        0.51       -1.69      1.96 o 
  -5  -7   2        4.83        4.01      1.55 o 
  -4  -7   2        1.54        1.62      1.05 o 
  -3  -7   2        0.60        0.34      0.54 o 
  -2  -7   2        5.62        6.11      0.64 o 
  -1  -7   2       17.06       16.28      1.40 o 
   0  -7   2        1.98        2.10      0.77 o 
   1  -7   2        0.03       -0.40      0.70 o 
   2  -7   2       15.62       14.36      1.71 o 
   3  -7   2        0.38        0.53      0.61 o 
   4  -7   2       23.76       26.57      1.84 o 
   5  -7   2        1.02       -0.11      1.65 o 
   6  -7   2       12.10       11.93      1.53 o 
   7  -7   2        4.08        2.88      2.29 o 
  -7  -6   2        1.16        2.17      3.52 o 
  -6  -6   2        0.68        2.17      1.76 o 
  -5  -6   2        2.50        2.41      1.15 o 
  -4  -6   2       14.22       13.07      0.74 o 
  -3  -6   2        0.18        0.11      0.41 o 
  -2  -6   2       10.26        8.57      1.26 o 
  -1  -6   2       15.74       17.48      1.13 o 
   0  -6   2       42.65       43.00      1.31 o 
   1  -6   2        1.04        1.12      0.59 o 
   2  -6   2       97.93       97.82      2.71 o 
   3  -6   2        0.17       -0.36      0.74 o 
   4  -6   2        5.83        4.95      1.20 o 
   5  -6   2       57.02       56.05      3.55 o 
   6  -6   2       25.90       28.47      1.63 o 
   7  -6   2        1.67        1.13      1.32 o 
   8  -6   2        0.99        0.55      1.32 o 
  -7  -5   2        6.94        9.88      3.72 o 
  -6  -5   2        0.18       -1.56      2.71 o 
  -5  -5   2      139.98      142.33      6.50 o 
  -4  -5   2       27.37       31.91      1.72 o 
  -3  -5   2       25.38       24.45      0.49 o 
  -2  -5   2       16.15       17.84      0.71 o 
  -1  -5   2      133.00      126.91      1.61 o 
   0  -5   2       96.03       89.48      1.45 o 
   1  -5   2        4.37        4.01      0.58 o 
   2  -5   2        1.04        1.35      0.67 o 
   3  -5   2      227.24      234.41      3.50 o 
   4  -5   2        0.24        0.14      0.83 o 
   5  -5   2       59.48       55.71      2.27 o 
   6  -5   2        1.03        1.83      1.25 o 
   7  -5   2        6.20        5.10      1.08 o 
   8  -5   2        0.00        0.87      1.20 o 
  -8  -4   2        0.08       -1.76      1.83 o 
  -7  -4   2        4.88        5.62      1.83 o 
  -6  -4   2       20.22       22.41      2.03 o 
  -5  -4   2       80.88       85.27      2.91 o 
  -4  -4   2        0.82        0.81      0.90 o 
  -3  -4   2        7.35        7.14      0.79 o 
  -2  -4   2      842.80      840.30      7.80 o 
  -1  -4   2       72.42       79.34      1.06 o 
   0  -4   2        1.72        1.86      0.46 o 
   1  -4   2       73.15       80.07      1.23 o 
   2  -4   2      160.89      174.17      4.07 o 
   3  -4   2      218.34      216.58      2.92 o 
   4  -4   2      107.62      113.33      2.92 o 
   5  -4   2      120.27      116.34      2.18 o 
   6  -4   2      405.61      394.81      6.41 o 
   7  -4   2        5.95        4.53      1.58 o 
   8  -4   2       16.62       16.26      1.52 o 
   9  -4   2        1.68        2.54      0.89 o 
  -8  -3   2        0.32       -0.34      1.56 o 
  -7  -3   2        6.96       11.24      3.18 o 
  -6  -3   2       63.46       67.51      4.33 o 
  -5  -3   2       75.22       70.30      4.06 o 
  -4  -3   2       87.63       91.71      2.51 o 
  -3  -3   2        1.41        1.35      0.18 o 
  -2  -3   2       72.39       72.77      1.10 o 
  -1  -3   2      321.10      324.85      2.83 o 
   0  -3   2        6.79        6.79      0.83 o 
   1  -3   2       45.96       49.29      0.68 o 
   2  -3   2        0.87        1.05      0.48 o 
   3  -3   2       16.82       15.76      0.74 o 
   4  -3   2       55.35       56.91      1.44 o 
   5  -3   2       84.40       87.46      3.76 o 
   6  -3   2       30.73       29.59      1.41 o 
   7  -3   2        0.03        0.91      1.02 o 
   8  -3   2        0.29       -0.49      0.64 o 
   9  -3   2        5.50        6.39      0.93 o 
  -9  -2   2        0.01       -0.34      1.56 o 
  -8  -2   2        9.32        9.61      3.18 o 
  -7  -2   2       54.77       41.51      2.30 o 
  -6  -2   2      174.19      177.40      4.27 o 
  -5  -2   2        3.02        3.93      2.03 o 
  -4  -2   2       10.30       12.86      1.96 o 
  -3  -2   2      107.48       99.49      2.01 o 
  -2  -2   2       67.77       70.58      0.78 o 
  -1  -2   2       29.62       33.83      1.12 o 
   0  -2   2     1342.33     1273.59     11.12 o 
   1  -2   2       33.85       37.21      0.90 o 
   2  -2   2      146.47      149.84      2.92 o 
   3  -2   2      459.89      479.72      5.41 o 
   4  -2   2      223.26      239.80      3.60 o 
   5  -2   2        0.38        1.48      0.65 o 
   6  -2   2      133.15      125.76      2.70 o 
   7  -2   2        2.45        2.61      0.71 o 
   8  -2   2        1.27        2.19      0.63 o 
   9  -2   2        5.35        6.19      1.59 o 
  -9  -1   2        9.07       11.85      2.03 o 
  -8  -1   2        8.97        9.82      2.98 o 
  -7  -1   2       40.48       44.01      2.23 o 
  -6  -1   2       69.39       59.68      1.27 o 
  -5  -1   2      187.32      195.17      2.18 o 
  -4  -1   2      407.82      389.49      3.37 o 
  -3  -1   2       80.25       89.90      0.90 o 
  -2  -1   2      627.15      606.00     11.33 o 
  -1  -1   2      733.24      705.86      7.75 o 
   0  -1   2       23.81       17.41      0.44 o 
   1  -1   2      471.35      346.48     45.29 o 
   2  -1   2      318.01      302.03     11.01 o 
   3  -1   2        0.00        0.60      0.60 o 
   4  -1   2      170.49      190.60      2.00 o 
   5  -1   2      211.35      211.65      2.23 o 
   6  -1   2       54.94       51.47      3.56 o 
   7  -1   2        0.52        0.40      0.70 o 
   8  -1   2        4.37        4.62      0.71 o 
   9  -1   2        1.04        0.56      1.13 o 
  -9   0   2        0.06       -0.68      2.44 o 
  -8   0   2        7.99        8.28      0.73 o 
  -7   0   2        0.65        1.08      0.34 o 
  -6   0   2        2.39        1.45      0.54 o 
  -5   0   2       52.97       48.82      1.29 o 
  -4   0   2      964.92     1010.21     12.55 o 
  -3   0   2      332.35      330.15      5.74 o 
  -2   0   2       78.03       70.72      1.00 o 
  -1   0   2     1065.32     1098.30     13.52 o 
   0   0   2     3534.67     3525.71     56.86 o 
   1   0   2     1179.12     1133.35     10.90 o 
   2   0   2        3.11        3.35      0.32 o 
   3   0   2        0.21        0.46      0.36 o 
   4   0   2       50.36       42.00      1.49 o 
   5   0   2        7.88        8.01      0.71 o 
   6   0   2       64.72       61.00      1.68 o 
   7   0   2       64.11       66.52      1.89 o 
   8   0   2       23.60       23.00      1.35 o 
   9   0   2        5.82        4.54      2.71 o 
  -9   1   2        4.67        5.74      2.20 o 
  -8   1   2        8.46        9.27      0.72 o 
  -7   1   2        1.18        1.78      0.98 o 
  -6   1   2       18.81       18.93      1.39 o 
  -5   1   2       27.56       29.88      0.78 o 
  -4   1   2       46.21       48.38      0.91 o 
  -3   1   2       44.48       49.23      2.71 o 
  -2   1   2      413.78      405.13     13.82 o 
  -1   1   2      791.35      735.96      8.74 o 
   0   1   2       17.11       17.22      1.59 o 
   1   1   2       46.56       39.51      0.79 o 
   2   1   2       19.55       21.18      0.50 o 
   3   1   2       20.54       22.27      0.50 o 
   4   1   2        0.99        1.23      0.45 o 
   5   1   2        6.41        6.22      0.75 o 
   6   1   2        2.61        4.12      0.40 o 
   7   1   2       10.91       12.16      0.62 o 
   8   1   2        0.81        0.61      2.10 o 
   9   1   2        0.29        1.02      2.50 o 
  -9   2   2        0.38        1.65      0.91 o 
  -8   2   2        4.32        6.22      2.06 o 
  -7   2   2       73.27       76.64      1.49 o 
  -6   2   2        7.73        7.86      0.94 o 
  -5   2   2       15.36       16.04      0.92 o 
  -4   2   2        1.76        2.66      0.67 o 
  -3   2   2       66.39       70.79      1.90 o 
  -2   2   2      282.50      271.59      3.24 o 
  -1   2   2        0.45        0.62      0.55 o 
   0   2   2      621.24      593.95      6.88 o 
   1   2   2       59.33       57.36      1.64 o 
   2   2   2      122.42      121.69      1.10 o 
   3   2   2       11.59       12.35      0.45 o 
   4   2   2      193.48      194.97      1.84 o 
   5   2   2        1.14        0.70      0.52 o 
   6   2   2        4.09        4.48      0.72 o 
   7   2   2        1.73        1.66      0.35 o 
   8   2   2        1.23       -0.07      2.10 o 
  -9   3   2        5.89        5.06      1.66 o 
  -8   3   2       13.43       12.83      1.25 o 
  -7   3   2       23.48       21.15      2.17 o 
  -6   3   2       85.42       84.84      2.67 o 
  -5   3   2        0.14        1.17      0.68 o 
  -4   3   2      118.07      114.69      2.36 o 
  -3   3   2       18.38       26.25      1.71 o 
  -2   3   2        0.01        0.44      0.62 o 
  -1   3   2        7.96        7.64      1.25 o 
   0   3   2       31.44       28.38      1.12 o 
   1   3   2      431.07      441.08      4.67 o 
   2   3   2      301.40      287.31      2.51 o 
   3   3   2      278.80      271.47      2.62 o 
   4   3   2       47.55       45.51      1.13 o 
   5   3   2        0.28       -0.04      0.33 o 
   6   3   2       51.79       47.83      0.74 o 
   7   3   2        2.49        5.08      2.78 o 
   8   3   2        0.06        0.27      2.44 o 
  -9   4   2        0.78        2.12      1.39 o 
  -8   4   2        0.54        0.51      0.78 o 
  -7   4   2       74.93       77.47      3.07 o 
  -6   4   2       12.53       11.70      1.34 o 
  -5   4   2      107.80      110.33      2.76 o 
  -4   4   2       65.38       63.74      2.71 o 
  -3   4   2       54.10       57.40      2.34 o 
  -2   4   2       62.15       57.46      1.78 o 
  -1   4   2     1008.47     1070.05     25.99 o 
   0   4   2     2454.28     2535.05     34.37 o 
   1   4   2       26.12       29.50      0.92 o 
   2   4   2       82.60       83.19      1.39 o 
   3   4   2       18.13       17.50      0.74 o 
   4   4   2      119.75      111.98      1.82 o 
   5   4   2       12.06       10.44      0.65 o 
   6   4   2       16.79       18.68      2.03 o 
   7   4   2       20.60       20.78      2.30 o 
   8   4   2        0.00        0.14      1.56 o 
  -9   5   2        0.01        1.09      1.35 o 
  -8   5   2        0.16        3.34      2.03 o 
  -7   5   2       26.62       29.82      2.65 o 
  -6   5   2       44.85       43.85      2.14 o 
  -5   5   2       45.71       43.59      2.17 o 
  -4   5   2       27.33       26.92      1.46 o 
  -3   5   2        0.00        0.21      0.80 o 
  -2   5   2        6.93        8.22      1.22 o 
  -1   5   2      191.22      205.38      6.17 o 
   0   5   2       72.10       76.07      4.12 o 
   1   5   2       61.30       67.89      1.40 o 
   2   5   2        5.16        5.87      0.68 o 
   3   5   2       43.44       41.21      2.55 o 
   4   5   2        0.42        0.57      0.32 o 
   5   5   2        2.01        0.98      0.24 o 
   6   5   2        0.80        1.09      1.08 o 
   7   5   2        0.61        0.07      1.56 o 
  -8   6   2        7.18        6.54      1.76 o 
  -7   6   2        3.41        1.51      3.62 o 
  -6   6   2        1.26        1.71      1.12 o 
  -5   6   2       23.23       25.05      3.01 o 
  -4   6   2       40.88       44.49      2.17 o 
  -3   6   2        0.12       -0.32      1.04 o 
  -2   6   2        3.72        4.31      1.06 o 
  -1   6   2       24.75       19.61      1.47 o 
   0   6   2       90.77       90.27      2.33 o 
   1   6   2        3.17        2.58      0.78 o 
   2   6   2        0.43        0.64      0.61 o 
   3   6   2        0.83        0.69      0.48 o 
   4   6   2        8.11        7.18      1.31 o 
   5   6   2        1.85        0.59      1.18 o 
   6   6   2        2.51        1.15      1.58 o 
  -7   7   2        4.18        3.34      1.70 o 
  -6   7   2        0.40       -1.83      2.20 o 
  -5   7   2        0.00        2.58      2.13 o 
  -4   7   2        2.48        1.52      1.28 o 
  -3   7   2        0.03        0.11      1.59 o 
  -2   7   2        7.76        7.93      1.19 o 
  -1   7   2        1.42        0.52      0.71 o 
   0   7   2        7.54        8.53      1.06 o 
   1   7   2        6.12        6.35      1.01 o 
   2   7   2        0.82        1.32      0.68 o 
   3   7   2        3.30        1.89      1.18 o 
   4   7   2        0.02        0.38      0.80 o 
   5   7   2        0.16        0.68      1.69 o 
  -6   8   2        3.29        3.63      1.93 o 
  -5   8   2        0.58        1.02      1.28 o 
  -4   8   2        0.03        1.88      1.62 o 
  -3   8   2        0.14        3.71      1.46 o 
  -2   8   2        1.57        3.77      1.03 o 
  -1   8   2        0.27       -0.18      0.88 o 
   0   8   2       10.19       11.26      2.48 o 
   1   8   2        0.32       -0.02      0.72 o 
   2   8   2        0.99        2.28      1.66 o 
   3   8   2        0.42       -0.28      0.54 o 
   4   8   2        0.33       -0.68      1.69 o 
  -5   9   2        0.00        2.23      4.10 o 
  -4   9   2        0.43        0.85      1.66 o 
  -3   9   2        0.22        1.00      1.00 o 
  -2   9   2        0.01        0.06      0.93 o 
  -1   9   2        0.02        0.92      2.13 o 
   0   9   2        2.13        1.25      1.38 o 
   1   9   2        0.62        1.74      1.01 o 
   2   9   2        0.01       -0.05      0.80 o 
  -3  -9   3        4.39        8.33      3.32 o 
  -2  -9   3        0.13        1.27      1.85 o 
  -1  -9   3        3.37        3.98      1.15 o 
   0  -9   3        7.30        7.91      1.26 o 
   1  -9   3        3.92        5.89      2.11 o 
   2  -9   3        0.01       -0.34      1.02 o 
   3  -9   3        0.37        0.07      0.97 o 
   4  -9   3        0.08        0.14      1.06 o 
  -4  -8   3        9.33        9.14      3.25 o 
  -3  -8   3        4.72        3.29      2.53 o 
  -2  -8   3        0.08        1.84      1.32 o 
  -1  -8   3        2.43        1.18      0.82 o 
   0  -8   3       42.09       40.51      2.09 o 
   1  -8   3        2.57        1.75      1.16 o 
   2  -8   3        1.04        1.73      0.78 o 
   3  -8   3        0.11        0.15      0.78 o 
   4  -8   3        6.81        5.88      1.25 o 
   5  -8   3        0.01        0.87      2.08 o 
   6  -8   3        0.05        0.31      1.19 o 
  -5  -7   3        3.22        4.67      1.90 o 
  -4  -7   3        4.24        3.37      1.91 o 
  -3  -7   3        0.07        1.02      0.79 o 
  -2  -7   3       14.92       18.23      1.08 o 
  -1  -7   3        1.88        1.63      0.73 o 
   0  -7   3        3.70        4.21      0.83 o 
   1  -7   3        6.58        7.77      1.08 o 
   2  -7   3       16.43       16.10      0.91 o 
   3  -7   3        3.00        2.06      0.81 o 
   4  -7   3        1.63        1.43      1.27 o 
   5  -7   3        9.00        9.00      2.34 o 
   6  -7   3        0.54        0.09      1.03 o 
   7  -7   3        0.07        0.84      2.08 o 
  -6  -6   3        7.01        6.36      3.45 o 
  -5  -6   3       11.29       11.91      3.38 o 
  -4  -6   3        1.34        0.99      0.35 o 
  -3  -6   3        2.42        2.25      0.62 o 
  -2  -6   3       92.16       95.97      1.83 o 
  -1  -6   3        2.53        3.56      0.54 o 
   0  -6   3        0.59        0.19      0.50 o 
   1  -6   3        7.37        8.65      0.90 o 
   2  -6   3       90.29       87.65      2.54 o 
   3  -6   3        3.83        2.07      1.25 o 
   4  -6   3       75.39       81.07      4.50 o 
   5  -6   3        2.79        2.86      1.83 o 
   6  -6   3        0.80        1.73      1.05 o 
   7  -6   3       21.40       29.63      2.23 o 
   8  -6   3        0.59        1.73      1.69 o 
  -7  -5   3        0.20        0.88      1.69 o 
  -6  -5   3        5.52        4.47      1.76 o 
  -5  -5   3       13.17       11.03      1.76 o 
  -4  -5   3        1.47        0.82      0.38 o 
  -3  -5   3        3.21        2.46      0.60 o 
  -2  -5   3        0.72        0.52      0.32 o 
  -1  -5   3        1.35        1.99      0.45 o 
   0  -5   3       79.57       80.81      2.73 o 
   1  -5   3       18.55       19.53      1.19 o 
   2  -5   3      140.94      143.42      2.37 o 
   3  -5   3       30.02       28.74      1.46 o 
   4  -5   3       64.95       67.38      2.10 o 
   5  -5   3        1.67        1.41      0.91 o 
   6  -5   3       49.54       46.30      2.72 o 
   7  -5   3        0.12        0.02      0.79 o 
   8  -5   3        1.44        2.09      1.32 o 
  -8  -4   3        6.50        8.94      2.23 o 
  -7  -4   3       17.79       19.56      3.79 o 
  -6  -4   3        0.14        0.74      2.30 o 
  -5  -4   3       45.96       47.13      3.72 o 
  -4  -4   3       10.75       11.46      0.37 o 
  -3  -4   3        0.95        0.90      0.48 o 
  -2  -4   3       34.11       35.02      1.27 o 
  -1  -4   3      151.35      141.19      2.93 o 
   0  -4   3       84.48       89.58      1.24 o 
   1  -4   3       25.61       28.79      0.94 o 
   2  -4   3      180.04      179.63      2.47 o 
   3  -4   3        2.62        5.36      0.94 o 
   4  -4   3        0.00        0.08      0.81 o 
   5  -4   3      111.73      109.35      2.47 o 
   6  -4   3       30.42       34.19      1.64 o 
   7  -4   3        0.00        0.01      1.32 o 
   8  -4   3        2.16        1.36      0.81 o 
  -8  -3   3       12.04       16.59      3.86 o 
  -7  -3   3       20.45       22.54      2.17 o 
  -6  -3   3       11.24       13.61      1.69 o 
  -5  -3   3      342.17      342.50      7.05 o 
  -4  -3   3       47.87       49.32      1.22 o 
  -3  -3   3       14.15       13.35      1.03 o 
  -2  -3   3      116.05      119.98      2.64 o 
  -1  -3   3      272.57      270.55      2.56 o 
   0  -3   3      322.30      332.59      2.58 o 
   1  -3   3       17.96       15.87      0.62 o 
   2  -3   3      211.08      214.67      3.63 o 
   3  -3   3       59.20       69.83      1.29 o 
   4  -3   3       88.27       90.75      2.17 o 
   5  -3   3        1.15        1.11      0.86 o 
   6  -3   3        2.31        2.45      0.74 o 
   7  -3   3       15.05       18.76      1.32 o 
   8  -3   3        1.11        0.71      0.69 o 
   9  -3   3       10.16       14.73      1.91 o 
  -9  -2   3        6.67        9.55      3.72 o 
  -8  -2   3        0.31        0.61      1.35 o 
  -7  -2   3        1.42        1.69      1.35 o 
  -6  -2   3      109.52      117.79      4.94 o 
  -5  -2   3       20.38       20.55      0.76 o 
  -4  -2   3      224.21      222.02      3.16 o 
  -3  -2   3      310.20      323.29      2.88 o 
  -2  -2   3      625.77      691.61      6.69 o 
  -1  -2   3      784.20      774.97      8.86 o 
   0  -2   3      157.85      145.01      1.53 o 
   1  -2   3      347.88      358.18      8.74 o 
   2  -2   3      608.30      684.15     20.74 o 
   3  -2   3       53.08       59.21      2.68 o 
   4  -2   3       13.28       13.93      2.57 o 
   5  -2   3      606.60      594.76      6.28 o 
   6  -2   3      253.54      243.66      4.83 o 
   7  -2   3       11.47        9.42      1.18 o 
   8  -2   3       35.25       38.18      2.71 o 
   9  -2   3        0.42        0.89      0.94 o 
  -9  -1   3        3.16        5.35      3.11 o 
  -8  -1   3        1.21        0.74      1.35 o 
  -7  -1   3       12.71       11.98      0.46 o 
  -6  -1   3      126.47      118.40      3.11 o 
  -5  -1   3      151.02      144.03      1.53 o 
  -4  -1   3       13.83       15.93      1.18 o 
  -3  -1   3      270.43      271.41      2.85 o 
  -2  -1   3     1676.72     1728.97     32.57 o 
  -1  -1   3       16.48       10.90      0.68 o 
   1  -1   3      933.87      952.83     17.13 o 
   2  -1   3      142.90      139.59      3.05 o 
   3  -1   3       85.63       78.12      1.30 o 
   4  -1   3        8.64       10.54      0.85 o 
   5  -1   3      118.32      122.86      2.36 o 
   6  -1   3        7.08        7.32      0.82 o 
   7  -1   3        0.39        0.56      0.66 o 
   8  -1   3        0.44        0.04      0.73 o 
   9  -1   3        5.34        5.28      0.99 o 
  -9   0   3        2.99        3.18      1.62 o 
  -8   0   3        2.86        2.55      0.62 o 
  -7   0   3       50.54       44.98      1.41 o 
  -6   0   3      325.72      321.10      4.12 o 
  -5   0   3        5.63        4.49      0.76 o 
  -4   0   3        7.54        6.69      1.05 o 
  -3   0   3       25.50       25.64      0.77 o 
  -2   0   3      114.32      124.93      1.53 o 
  -1   0   3       45.78       49.33      1.29 o 
   0   0   3     1172.39     1081.34     15.32 o 
   1   0   3       82.20       87.61      1.09 o 
   2   0   3       31.46       32.95      0.48 o 
   3   0   3      235.20      233.78      2.97 o 
   4   0   3      191.45      202.77      2.56 o 
   5   0   3       11.05        8.52      0.76 o 
   6   0   3       64.79       62.47      1.82 o 
   7   0   3        0.31        0.92      0.65 o 
   8   0   3        0.43        0.55      0.49 o 
   9   0   3        1.15        1.29      2.30 o 
  -9   1   3        8.10       13.40      1.96 o 
  -8   1   3        6.54        5.87      0.66 o 
  -7   1   3       37.36       35.39      1.10 o 
  -6   1   3      146.26      143.07      2.70 o 
  -5   1   3       49.47       55.42      1.72 o 
  -4   1   3      303.63      294.50      4.29 o 
  -3   1   3       14.77       18.99      0.77 o 
  -2   1   3      274.77      267.27      3.46 o 
  -1   1   3      105.94      110.01      3.53 o 
   0   1   3      173.24      172.52      3.16 o 
   1   1   3       20.05       21.72      0.58 o 
   2   1   3       63.67       59.36      0.92 o 
   3   1   3      412.07      419.78      4.20 o 
   4   1   3       33.96       30.87      0.94 o 
   5   1   3       19.77       20.36      0.90 o 
   6   1   3        5.26        5.45      0.79 o 
   7   1   3        0.20        0.21      0.44 o 
   8   1   3        0.60        0.80      0.61 o 
  -9   2   3        0.05        0.96      1.59 o 
  -8   2   3        2.52        2.79      0.67 o 
  -7   2   3        3.46        4.68      1.17 o 
  -6   2   3       25.43       25.77      1.31 o 
  -5   2   3       78.25       81.38      1.61 o 
  -4   2   3       33.46       35.83      1.12 o 
  -3   2   3        7.99        7.63      1.34 o 
  -2   2   3       99.95      100.23      2.59 o 
  -1   2   3       91.63       96.31      2.81 o 
   0   2   3     1043.58     1066.54     15.06 o 
   1   2   3      276.30      270.54      2.92 o 
   2   2   3       24.39       26.46      0.60 o 
   3   2   3       96.52       97.59      1.53 o 
   4   2   3       40.99       41.80      1.44 o 
   5   2   3       19.29       20.28      1.06 o 
   6   2   3      105.13      109.80      2.36 o 
   7   2   3        3.81        4.19      0.94 o 
   8   2   3        4.06        1.69      2.50 o 
  -9   3   3        5.14        5.67      1.52 o 
  -8   3   3       11.19       14.62      1.59 o 
  -7   3   3        4.25        5.25      1.03 o 
  -6   3   3       12.30       10.93      0.97 o 
  -5   3   3       75.06       68.28      2.44 o 
  -4   3   3       58.59       54.63      2.20 o 
  -3   3   3       95.64      104.10      3.18 o 
  -2   3   3       32.96       29.86      1.48 o 
  -1   3   3        1.09        1.72      0.88 o 
   0   3   3       25.86       24.25      1.00 o 
   1   3   3      140.18      135.66      2.36 o 
   2   3   3       89.55       90.88      2.23 o 
   3   3   3        3.07        2.66      0.61 o 
   4   3   3        5.86        5.03      0.82 o 
   5   3   3        0.12        0.39      0.45 o 
   6   3   3        0.02        0.12      0.39 o 
   7   3   3        6.24        3.05      2.57 o 
   8   3   3        0.16        0.20      2.37 o 
  -9   4   3        0.01        2.42      2.03 o 
  -8   4   3        2.53        1.74      1.54 o 
  -7   4   3       41.07       42.09      1.94 o 
  -6   4   3        0.00        0.91      0.86 o 
  -5   4   3        0.57        0.39      0.92 o 
  -4   4   3        0.05        0.54      0.83 o 
  -3   4   3       22.47       25.37      1.69 o 
  -2   4   3       63.76       66.60      3.69 o 
  -1   4   3        1.03        2.53      1.02 o 
   0   4   3       55.40       55.33      1.48 o 
   1   4   3        0.41        0.89      0.75 o 
   2   4   3       11.56       11.71      0.77 o 
   3   4   3       22.00       23.11      0.98 o 
   4   4   3       21.34       23.55      0.98 o 
   5   4   3        4.17        2.38      0.41 o 
   6   4   3        0.59        0.27      0.40 o 
   7   4   3        3.49        2.78      2.84 o 
  -8   5   3        9.75        5.00      1.96 o 
  -7   5   3        1.44        0.73      1.23 o 
  -6   5   3       17.81       14.23      2.27 o 
  -5   5   3        0.44        0.40      1.27 o 
  -4   5   3       37.48       36.21      2.73 o 
  -3   5   3        1.39        1.33      1.24 o 
  -2   5   3        0.28        0.46      0.98 o 
  -1   5   3        6.13        5.83      1.27 o 
   0   5   3       15.05       16.12      1.34 o 
   1   5   3        0.08       -0.31      0.66 o 
   2   5   3        2.03        1.62      0.54 o 
   3   5   3        6.99        5.95      0.65 o 
   4   5   3        0.60        0.23      0.85 o 
   5   5   3        0.86        1.15      0.66 o 
   6   5   3       13.03       15.07      3.49 o 
   7   5   3        0.58        0.27      2.84 o 
  -8   6   3        1.48        1.07      1.48 o 
  -7   6   3        7.02        6.50      1.70 o 
  -6   6   3        1.50        1.19      1.28 o 
  -5   6   3       15.37       17.22      3.59 o 
  -4   6   3       46.35       46.52      2.21 o 
  -3   6   3        0.01        0.19      1.13 o 
  -2   6   3        7.11        5.41      1.34 o 
  -1   6   3      253.42      260.71      5.31 o 
   0   6   3      301.35      280.25      3.92 o 
   1   6   3        0.40       -0.02      0.68 o 
   2   6   3        0.50        0.41      0.62 o 
   3   6   3       26.00       23.29      0.96 o 
   4   6   3        7.44        4.98      0.89 o 
   5   6   3        0.05       -0.07      1.35 o 
   6   6   3        1.82        1.76      2.91 o 
  -7   7   3       10.84       10.62      2.64 o 
  -6   7   3        1.96        2.34      2.23 o 
  -5   7   3        0.93        0.31      1.92 o 
  -4   7   3        1.37        3.11      3.22 o 
  -3   7   3        5.31        2.83      1.49 o 
  -2   7   3        2.74        2.48      1.28 o 
  -1   7   3       33.88       34.86      1.92 o 
   0   7   3       30.37       32.09      2.14 o 
   1   7   3        7.47        6.72      1.20 o 
   2   7   3        1.03        0.47      0.72 o 
   3   7   3        4.47        4.01      0.80 o 
   4   7   3        0.24        0.79      0.84 o 
   5   7   3        0.26       -0.54      1.69 o 
  -6   8   3        0.36        1.61      1.49 o 
  -5   8   3        8.95       10.49      2.30 o 
  -4   8   3        6.10        8.67      3.66 o 
  -3   8   3        0.10        2.63      1.52 o 
  -2   8   3        1.54       -0.63      1.57 o 
  -1   8   3       14.04       13.99      2.77 o 
   0   8   3       11.45        7.54      1.47 o 
   1   8   3        0.31        0.19      1.14 o 
   2   8   3        0.00        0.50      0.64 o 
   3   8   3        0.75        0.63      0.95 o 
  -4   9   3        0.92        4.57      4.94 o 
  -3   9   3        0.41       -0.21      1.36 o 
  -2   9   3        1.92       -0.56      1.08 o 
  -1   9   3        1.18        0.34      1.04 o 
   0   9   3        0.04        1.33      1.07 o 
   1   9   3        0.45       -0.16      0.74 o 
  -2  -9   4       22.93       25.47      2.26 o 
  -1  -9   4        0.41        2.33      2.30 o 
   0  -9   4        9.60        7.92      2.50 o 
   1  -9   4       36.14       35.40      3.42 o 
   2  -9   4        7.31        4.36      0.91 o 
   3  -9   4        0.94        1.35      1.12 o 
   4  -9   4        0.44        0.25      1.08 o 
  -4  -8   4        1.60        0.34      1.56 o 
  -3  -8   4        2.11        2.46      1.29 o 
  -2  -8   4        0.27        0.39      0.67 o 
  -1  -8   4       16.12       14.51      1.78 o 
   0  -8   4       20.49       21.25      2.28 o 
   1  -8   4        2.98        3.70      0.94 o 
   2  -8   4        2.44        2.91      1.00 o 
   3  -8   4        4.12        3.47      0.78 o 
   4  -8   4       39.06       38.09      2.46 o 
   5  -8   4        3.44        2.47      1.16 o 
  -5  -7   4        1.47        1.90      2.84 o 
  -4  -7   4       22.40       23.90      3.66 o 
  -3  -7   4        8.82       12.56      1.41 o 
  -2  -7   4        3.48        1.63      1.02 o 
  -1  -7   4       10.56       12.68      1.22 o 
   0  -7   4       26.12       26.90      1.49 o 
   1  -7   4       18.06       18.92      1.01 o 
   2  -7   4       11.67       11.68      1.06 o 
   3  -7   4       29.20       25.85      2.00 o 
   4  -7   4       15.37       19.74      2.82 o 
   5  -7   4        6.79        6.52      1.54 o 
   6  -7   4        4.02        3.90      1.32 o 
   7  -7   4        1.33        2.17      3.11 o 
  -6  -6   4        5.19        5.96      1.96 o 
  -5  -6   4       27.14       26.67      3.86 o 
  -4  -6   4       10.91       12.76      1.22 o 
  -3  -6   4        9.01       10.69      0.85 o 
  -2  -6   4        1.38        0.91      0.51 o 
  -1  -6   4       11.18       11.89      0.81 o 
   0  -6   4      135.93      139.09      2.60 o 
   1  -6   4       10.33        9.68      0.83 o 
   2  -6   4        0.44        0.69      0.69 o 
   3  -6   4       15.94       16.43      0.71 o 
   4  -6   4       82.42       79.37      2.13 o 
   5  -6   4        9.21       13.63      1.32 o 
   6  -6   4        3.59        2.94      1.96 o 
   7  -6   4        3.27        3.17      1.22 o 
  -7  -5   4        8.70        8.12      3.66 o 
  -6  -5   4        0.63        0.27      2.37 o 
  -5  -5   4       33.34       35.14      2.30 o 
  -4  -5   4       97.58      104.38      1.74 o 
  -3  -5   4       21.85       23.28      1.39 o 
  -2  -5   4        5.98        6.17      0.86 o 
  -1  -5   4       41.88       39.39      0.68 o 
   0  -5   4        7.03        7.38      0.71 o 
   1  -5   4        8.86       10.30      0.73 o 
   2  -5   4       68.14       66.28      1.95 o 
   3  -5   4        6.15        6.08      0.53 o 
   4  -5   4        0.04       -0.07      0.81 o 
   5  -5   4       39.01       39.70      1.85 o 
   6  -5   4        5.86        5.30      1.30 o 
   7  -5   4        0.05        0.48      1.16 o 
   8  -5   4        0.09       -0.28      0.81 o 
  -8  -4   4        0.06       -0.14      2.78 o 
  -7  -4   4        0.96        0.34      2.50 o 
  -6  -4   4       40.65       42.99      2.51 o 
  -5  -4   4       11.48       10.22      2.64 o 
  -4  -4   4        0.51        0.48      0.39 o 
  -3  -4   4       12.28       13.82      0.52 o 
  -2  -4   4      276.75      282.20      6.61 o 
  -1  -4   4       18.13       17.70      1.09 o 
   0  -4   4       16.70       14.43      0.59 o 
   1  -4   4        3.58        6.48      0.57 o 
   2  -4   4      182.72      178.78      3.32 o 
   3  -4   4       11.49       13.67      1.16 o 
   4  -4   4      156.48      144.65      3.56 o 
   5  -4   4       10.14        9.87      1.08 o 
   6  -4   4        0.01       -0.03      1.22 o 
   7  -4   4       29.89       35.90      1.39 o 
   8  -4   4        1.95        1.49      0.94 o 
  -8  -3   4        4.58        4.60      1.90 o 
  -7  -3   4        4.16        3.86      1.56 o 
  -6  -3   4       10.22        8.80      2.71 o 
  -5  -3   4       19.42       20.02      0.61 o 
  -4  -3   4       13.66       12.56      0.57 o 
  -3  -3   4        0.01        0.19      0.32 o 
  -2  -3   4       43.75       43.05      0.66 o 
  -1  -3   4       55.56       65.90      1.38 o 
   0  -3   4       10.17       12.22      0.91 o 
   1  -3   4      268.07      265.02      8.65 o 
   2  -3   4        3.61        2.64      0.38 o 
   3  -3   4        2.56        3.11      0.67 o 
   4  -3   4       18.84       19.83      0.98 o 
   5  -3   4        6.34        5.40      0.66 o 
   6  -3   4       54.51       51.18      1.69 o 
   7  -3   4        0.01        0.47      0.76 o 
   8  -3   4        0.92        1.66      0.71 o 
  -8  -2   4        2.82        4.06      1.62 o 
  -7  -2   4        9.08       11.37      2.91 o 
  -6  -2   4       33.78       31.66      1.97 o 
  -5  -2   4        8.60        4.53      2.28 o 
  -4  -2   4      137.44      134.25      4.07 o 
  -3  -2   4      137.71      133.78      2.23 o 
  -2  -2   4      158.89      169.66      2.42 o 
  -1  -2   4      315.21      305.03      2.94 o 
   0  -2   4      311.36      311.02      3.16 o 
   1  -2   4      526.27      510.23      8.30 o 
   2  -2   4       15.79       14.22      0.95 o 
   3  -2   4      268.16      292.24      3.49 o 
   4  -2   4      141.16      145.25      5.45 o 
   5  -2   4       38.11       37.84      1.39 o 
   6  -2   4       40.77       49.10      1.90 o 
   7  -2   4        2.79        3.26      0.88 o 
   8  -2   4        3.76        2.73      1.15 o 
  -9  -1   4       14.65       25.52      2.44 o 
  -8  -1   4       13.96        9.48      3.05 o 
  -7  -1   4       42.66       42.70      1.62 o 
  -6  -1   4      114.43      123.46      1.36 o 
  -5  -1   4      206.74      192.40      2.56 o 
  -4  -1   4      252.40      253.30      3.37 o 
  -3  -1   4      162.34      164.97      2.07 o 
  -2  -1   4        3.30        7.45      0.74 o 
  -1  -1   4      697.76      711.18     12.89 o 
   0  -1   4     1153.37     1151.38     20.57 o 
   1  -1   4       21.51       13.34      0.95 o 
   2  -1   4      220.88      218.56      3.60 o 
   3  -1   4       52.06       62.80      1.14 o 
   4  -1   4       78.23       85.41      1.44 o 
   5  -1   4        0.00        0.89      0.56 o 
   6  -1   4        0.06        0.44      0.52 o 
   7  -1   4        4.66        5.39      0.88 o 
   8  -1   4        0.25        0.48      0.78 o 
  -9   0   4       10.41       12.25      2.03 o 
  -8   0   4        3.72        3.30      0.68 o 
  -7   0   4       10.75       11.82      0.68 o 
  -6   0   4      109.04      100.79      1.94 o 
  -5   0   4       30.30       35.37      1.03 o 
  -4   0   4      136.45      128.45      2.13 o 
  -3   0   4      344.90      357.11      6.65 o 
  -2   0   4      766.36      845.68     11.38 o 
  -1   0   4      206.25      201.61      2.37 o 
   0   0   4       23.48       21.32      1.05 o 
   1   0   4      333.33      368.00      3.95 o 
   2   0   4      372.35      386.80      4.21 o 
   3   0   4       57.20       58.23      1.15 o 
   4   0   4      122.46      118.35      1.85 o 
   5   0   4      289.70      282.09      3.65 o 
   6   0   4      262.58      255.01      3.21 o 
   7   0   4        3.59        5.73      1.06 o 
   8   0   4        5.22        3.91      0.72 o 
  -9   1   4        0.59        0.20      1.35 o 
  -8   1   4        0.05        0.18      0.54 o 
  -7   1   4        0.33        0.57      0.64 o 
  -6   1   4      104.24       96.78      2.30 o 
  -5   1   4      111.57      109.70      2.54 o 
  -4   1   4       70.20       76.36      2.20 o 
  -3   1   4        7.29        7.23      0.89 o 
  -2   1   4      330.54      338.25      4.59 o 
  -1   1   4      405.28      401.96      5.21 o 
   0   1   4      118.47      117.87      1.70 o 
   1   1   4        0.27        0.44      0.57 o 
   2   1   4       65.96       57.69      1.46 o 
   3   1   4       24.21       24.12      1.24 o 
   4   1   4       10.37       11.37      0.45 o 
   5   1   4       71.39       68.71      1.06 o 
   6   1   4        0.85        1.22      0.57 o 
   7   1   4        5.46        4.11      0.87 o 
   8   1   4        0.37        0.06      0.69 o 
  -9   2   4        0.83       -0.55      1.09 o 
  -8   2   4       11.83       15.17      1.52 o 
  -7   2   4      141.26      139.95      2.68 o 
  -6   2   4       72.41       70.76      3.15 o 
  -5   2   4       40.37       42.80      1.63 o 
  -4   2   4       19.74       21.25      1.33 o 
  -3   2   4       11.25        9.90      1.11 o 
  -2   2   4       59.77       64.07      2.61 o 
  -1   2   4       91.67       93.68      2.14 o 
   0   2   4       47.34       48.73      2.91 o 
   1   2   4      350.40      360.72      4.03 o 
   2   2   4       93.76       87.83      1.70 o 
   3   2   4       12.83       16.83      0.76 o 
   4   2   4        0.03        0.15      0.36 o 
   5   2   4        0.07        0.31      0.44 o 
   6   2   4       58.03       55.21      1.65 o 
   7   2   4        1.46        1.80      0.76 o 
   8   2   4        0.07        0.00      2.03 o 
  -9   3   4        4.71        5.11      0.93 o 
  -8   3   4        1.05        1.42      1.33 o 
  -7   3   4        9.02        7.79      0.97 o 
  -6   3   4      176.30      168.14      3.35 o 
  -5   3   4        4.89        5.05      0.95 o 
  -4   3   4       10.02       10.46      1.37 o 
  -3   3   4       39.38       39.25      1.82 o 
  -2   3   4      165.35      172.11      2.88 o 
  -1   3   4      116.20      124.35      2.71 o 
   0   3   4        1.38        1.89      0.91 o 
   1   3   4        3.87        4.53      0.58 o 
   2   3   4        0.04       -0.09      0.49 o 
   3   3   4       69.06       75.36      1.85 o 
   4   3   4       15.71       20.22      1.08 o 
   5   3   4        8.37        9.46      0.84 o 
   6   3   4        1.93        3.33      0.72 o 
   7   3   4        0.59       -0.07      2.10 o 
  -9   4   4        0.01        4.81      2.44 o 
  -8   4   4        0.54        0.34      1.06 o 
  -7   4   4        0.01        0.29      1.03 o 
  -6   4   4        5.63        4.30      1.22 o 
  -5   4   4       45.77       46.29      2.78 o 
  -4   4   4        4.45        4.54      2.98 o 
  -3   4   4        0.55        1.06      1.20 o 
  -2   4   4        2.23        3.28      1.79 o 
  -1   4   4       49.56       51.60      2.80 o 
   0   4   4      101.10      105.65      2.64 o 
   1   4   4       41.72       46.27      1.28 o 
   2   4   4        5.00        5.52      0.98 o 
   3   4   4        0.20        0.22      0.48 o 
   4   4   4        0.07        0.17      0.75 o 
   5   4   4        1.25        0.41      0.41 o 
   6   4   4        9.69       10.50      1.67 o 
   7   4   4        3.67        2.91      2.98 o 
  -8   5   4        1.56        0.64      1.77 o 
  -7   5   4        0.56        0.31      1.23 o 
  -6   5   4        1.88        2.05      1.39 o 
  -5   5   4        8.50        7.76      1.62 o 
  -4   5   4        7.36        6.02      1.51 o 
  -3   5   4        2.97        2.57      2.91 o 
  -2   5   4        4.51        4.55      1.15 o 
  -1   5   4       25.47       28.17      3.39 o 
   0   5   4       30.94       35.75      1.45 o 
   1   5   4        1.36        1.36      0.76 o 
   2   5   4        0.31        0.19      0.50 o 
   3   5   4        0.32        0.22      0.54 o 
   4   5   4        0.80        0.61      0.70 o 
   5   5   4        0.01        0.17      0.84 o 
   6   5   4        0.70       -0.61      2.37 o 
  -7   6   4        3.21        2.78      1.30 o 
  -6   6   4        1.36        0.36      1.46 o 
  -5   6   4        0.49        1.39      1.15 o 
  -4   6   4        0.24       -0.34      1.04 o 
  -3   6   4        3.18        5.45      2.16 o 
  -2   6   4        4.47        4.53      1.17 o 
  -1   6   4        6.26        6.20      2.03 o 
   0   6   4        0.61        0.14      0.77 o 
   1   6   4        8.65        7.76      1.09 o 
   2   6   4        3.57        3.56      0.99 o 
   3   6   4        0.89        0.14      0.74 o 
   4   6   4        8.69        7.83      1.85 o 
   5   6   4        0.07        0.27      1.42 o 
  -7   7   4        0.20       -1.19      1.52 o 
  -6   7   4        1.23        1.36      1.72 o 
  -5   7   4        0.55        1.19      1.63 o 
  -4   7   4        6.77       10.86      3.82 o 
  -3   7   4        0.03        2.61      2.27 o 
  -2   7   4        0.95       -0.01      0.95 o 
  -1   7   4        0.44       -0.46      1.15 o 
   0   7   4        0.72        0.69      1.36 o 
   1   7   4        0.88        1.22      0.74 o 
   2   7   4        1.42        0.97      1.12 o 
   3   7   4        1.22        1.12      0.89 o 
   4   7   4        0.32        1.81      1.26 o 
  -5   8   4        5.12        6.97      2.20 o 
  -4   8   4        5.91        4.34      1.54 o 
  -3   8   4        0.26        3.60      3.18 o 
  -2   8   4        0.66        0.98      1.20 o 
  -1   8   4       41.27       38.82      1.93 o 
   0   8   4       34.99       30.04      2.03 o 
   1   8   4        0.85       -0.16      0.92 o 
   2   8   4        0.58       -0.26      1.00 o 
   3   8   4        3.21        2.12      1.22 o 
  -3   9   4        0.90        3.27      2.29 o 
  -2   9   4        3.76        5.33      1.67 o 
  -1   9   4        1.15        1.06      1.10 o 
   0   9   4        3.53        2.34      1.20 o 
  -1  -9   5        1.36        3.34      1.97 o 
   0  -9   5        0.51       -0.06      0.74 o 
   1  -9   5        8.82        5.85      1.43 o 
   2  -9   5        6.85        5.46      1.20 o 
   3  -9   5        0.53        0.26      0.96 o 
  -3  -8   5        7.15        4.81      1.83 o 
  -2  -8   5        0.01       -0.49      0.83 o 
  -1  -8   5        0.34        0.44      0.65 o 
   0  -8   5        0.01        0.41      0.77 o 
   1  -8   5        2.91        1.91      1.08 o 
   2  -8   5       14.67       15.58      0.86 o 
   3  -8   5        0.15        0.28      0.82 o 
   4  -8   5        1.67        1.73      0.97 o 
   5  -8   5        0.43       -0.14      1.12 o 
  -5  -7   5        0.62        2.44      2.91 o 
  -4  -7   5        0.11       -0.81      1.35 o 
  -3  -7   5       29.18       29.16      1.46 o 
  -2  -7   5       66.30       69.38      1.93 o 
  -1  -7   5        3.87        4.09      1.20 o 
   0  -7   5       92.13       93.54      1.89 o 
   1  -7   5       65.32       63.40      2.64 o 
   2  -7   5       34.93       32.49      1.31 o 
   3  -7   5        1.61        1.90      0.71 o 
   4  -7   5        1.06        1.08      0.80 o 
   5  -7   5        0.96        1.12      1.15 o 
   6  -7   5        0.07        0.80      2.03 o 
  -6  -6   5        0.08        1.29      1.69 o 
  -5  -6   5        0.03        0.74      1.35 o 
  -4  -6   5        4.26        3.52      0.51 o 
  -3  -6   5        4.48        4.13      1.73 o 
  -2  -6   5        1.47        1.21      0.66 o 
  -1  -6   5       22.41       22.64      0.97 o 
   0  -6   5      113.01      104.09      8.90 o 
   1  -6   5        1.97        1.57      0.64 o 
   2  -6   5       55.86       55.49      1.43 o 
   3  -6   5       58.53       55.36      1.21 o 
   4  -6   5       76.91       68.95      3.88 o 
   5  -6   5        3.39        1.09      1.32 o 
   6  -6   5        1.00       -0.41      1.77 o 
   7  -6   5        2.24        2.27      2.06 o 
  -6  -5   5        2.66        1.49      2.57 o 
  -5  -5   5        2.14        1.08      2.23 o 
  -4  -5   5       47.65       47.46      1.04 o 
  -3  -5   5       15.03       13.93      0.78 o 
  -2  -5   5       25.76       24.77      1.56 o 
  -1  -5   5       30.35       28.62      0.69 o 
   0  -5   5       76.30       76.90      1.24 o 
   1  -5   5       23.91       22.89      0.75 o 
   2  -5   5       31.34       29.64      1.15 o 
   3  -5   5      111.80      103.99      2.75 o 
   4  -5   5       65.07       66.34      3.22 o 
   5  -5   5       15.70       15.78      1.39 o 
   6  -5   5       18.47       17.57      1.00 o 
   7  -5   5        0.05        1.04      1.28 o 
  -7  -4   5        5.62        7.72      1.90 o 
  -6  -4   5        8.88       12.73      1.83 o 
  -5  -4   5       97.61      102.53      1.71 o 
  -4  -4   5       15.89       15.89      1.12 o 
  -3  -4   5       53.50       53.35      1.34 o 
  -2  -4   5        8.30        7.78      1.29 o 
  -1  -4   5      128.41      130.70      1.95 o 
   0  -4   5      191.44      186.95      3.59 o 
   1  -4   5       39.89       45.30      1.69 o 
   2  -4   5       42.83       41.24      1.93 o 
   3  -4   5        0.75        0.94      0.58 o 
   4  -4   5       84.95       65.70      5.12 o 
   5  -4   5        1.67        0.50      0.45 o 
   6  -4   5        0.64        0.53      0.68 o 
   7  -4   5       16.59       16.41      3.52 o 
   8  -4   5        4.69        2.17      2.64 o 
  -7  -3   5       19.30       27.76      3.72 o 
  -6  -3   5       17.99       17.70      1.94 o 
  -5  -3   5       23.55       22.23      1.19 o 
  -4  -3   5      158.59      139.10      3.19 o 
  -3  -3   5        0.20       -0.05      0.40 o 
  -2  -3   5      245.95      219.26      4.49 o 
  -1  -3   5       28.76       30.88      0.86 o 
   0  -3   5      427.66      431.45      9.81 o 
   1  -3   5      140.49      133.70      4.00 o 
   2  -3   5       30.51       27.83      1.42 o 
   3  -3   5        1.89        2.71      1.02 o 
   4  -3   5        3.81        3.58      0.47 o 
   5  -3   5       21.56       22.22      0.57 o 
   6  -3   5        0.74        0.78      0.44 o 
   7  -3   5        3.16        4.86      0.95 o 
   8  -3   5        1.95        1.29      0.69 o 
  -8  -2   5        6.57        6.77      3.11 o 
  -7  -2   5        6.85        9.07      1.69 o 
  -6  -2   5       32.99       30.65      2.78 o 
  -5  -2   5       15.07       13.54      1.90 o 
  -4  -2   5        0.46        0.37      0.68 o 
  -3  -2   5       58.63       66.60      1.41 o 
  -2  -2   5      152.01      154.71      2.09 o 
  -1  -2   5       17.75       15.61      1.27 o 
   0  -2   5      420.00      384.72      6.79 o 
   1  -2   5      464.33      475.47      9.38 o 
   2  -2   5        3.01        4.06      1.56 o 
   3  -2   5        1.26        1.56      1.49 o 
   4  -2   5      241.16      238.51      3.90 o 
   5  -2   5        4.09        3.02      0.74 o 
   6  -2   5        0.05        0.35      0.71 o 
   7  -2   5       36.32       39.24      2.03 o 
   8  -2   5        0.01       -0.11      0.74 o 
  -8  -1   5       12.98       20.72      2.03 o 
  -7  -1   5       32.13       29.76      3.55 o 
  -6  -1   5        0.13        0.36      0.39 o 
  -5  -1   5       63.16       65.43      1.62 o 
  -4  -1   5      110.79      105.02      4.23 o 
  -3  -1   5       28.49       27.15      1.29 o 
  -2  -1   5       12.76       14.01      1.02 o 
  -1  -1   5        3.66        6.84      0.88 o 
   0  -1   5        1.67        1.62      0.81 o 
   1  -1   5      272.80      273.65      5.97 o 
   2  -1   5       17.44       17.00      0.97 o 
   3  -1   5        0.70       -0.74      0.74 o 
   4  -1   5       33.92       33.87      0.97 o 
   5  -1   5        0.37        0.44      0.75 o 
   6  -1   5       22.43       19.61      0.83 o 
   7  -1   5        0.10        0.85      0.58 o 
   8  -1   5        4.70        7.82      1.60 o 
  -9   0   5        2.97        3.86      2.91 o 
  -8   0   5        3.72        3.05      0.80 o 
  -7   0   5       18.67       19.21      1.73 o 
  -6   0   5       33.09       31.03      1.39 o 
  -5   0   5       36.04       35.92      1.13 o 
  -4   0   5       25.90       27.07      2.37 o 
  -3   0   5       46.16       48.49      1.15 o 
  -2   0   5       44.06       49.38      1.43 o 
  -1   0   5      209.11      215.74      5.70 o 
   0   0   5       52.07       51.27      1.69 o 
   1   0   5       80.54       83.11      1.25 o 
   2   0   5       22.77       22.25      0.71 o 
   3   0   5       10.20       11.26      1.62 o 
   4   0   5        2.97        3.11      0.61 o 
   5   0   5      133.38      132.69      1.94 o 
   6   0   5        0.05       -0.55      0.62 o 
   7   0   5        1.49        1.51      0.55 o 
   8   0   5        0.01        0.81      1.26 o 
  -8   1   5        8.56        6.94      1.15 o 
  -7   1   5       17.21       16.31      1.08 o 
  -6   1   5       79.66       81.12      3.66 o 
  -5   1   5      264.21      257.05      3.97 o 
  -4   1   5        0.38        0.54      0.79 o 
  -3   1   5        8.99        8.16      1.51 o 
  -2   1   5      402.24      402.56      5.71 o 
  -1   1   5       15.84       13.43      1.90 o 
   0   1   5       83.29       87.80      1.59 o 
   1   1   5        8.76        7.80      0.46 o 
   2   1   5      165.17      163.68      4.13 o 
   3   1   5       32.33       34.31      1.29 o 
   4   1   5       12.48       13.27      0.70 o 
   5   1   5        8.05       11.38      2.03 o 
   6   1   5        8.56        7.59      1.03 o 
   7   1   5        1.05        1.06      0.71 o 
   8   1   5        3.16        4.63      1.41 o 
  -9   2   5        1.07        0.63      0.77 o 
  -8   2   5        0.35        0.99      0.85 o 
  -7   2   5        3.41        2.61      1.31 o 
  -6   2   5      105.20      104.94      2.95 o 
  -5   2   5       10.54       13.44      1.90 o 
  -4   2   5        9.89       10.05      1.82 o 
  -3   2   5       73.88       79.65      3.42 o 
  -2   2   5      569.76      573.26      8.59 o 
  -1   2   5       33.40       29.72      2.00 o 
   0   2   5      137.98      141.81      2.31 o 
   1   2   5        6.38       11.19      1.55 o 
   2   2   5      324.83      327.22      4.69 o 
   3   2   5       12.34       12.55      2.40 o 
   4   2   5       22.90       23.79      1.93 o 
   5   2   5      192.21      190.71      2.33 o 
   6   2   5       58.79       55.69      1.71 o 
   7   2   5        0.51        1.40      0.89 o 
  -8   3   5        3.05        3.14      1.13 o 
  -7   3   5        6.29        5.41      1.67 o 
  -6   3   5       37.31       37.16      2.27 o 
  -5   3   5       95.53       99.49      2.58 o 
  -4   3   5       15.12       11.66      2.08 o 
  -3   3   5        1.83        2.68      1.03 o 
  -2   3   5      160.54      161.26      3.06 o 
  -1   3   5       49.13       51.79      1.64 o 
   0   3   5       14.28       15.15      1.12 o 
   1   3   5        4.78        4.34      0.83 o 
   2   3   5        0.84        0.86      0.52 o 
   3   3   5        6.60        6.37      0.96 o 
   4   3   5        0.02        0.35      1.25 o 
   5   3   5       21.90       20.98      2.12 o 
   6   3   5        2.41        1.48      0.64 o 
   7   3   5        0.37        0.88      1.35 o 
  -8   4   5        1.61        1.67      1.24 o 
  -7   4   5       72.32       65.35      2.08 o 
  -6   4   5       41.53       44.45      1.79 o 
  -5   4   5        6.35        6.90      1.44 o 
  -4   4   5        1.44        2.11      1.46 o 
  -3   4   5        8.52        8.36      2.23 o 
  -2   4   5        9.48        8.30      1.59 o 
  -1   4   5        5.77        6.05      1.38 o 
   0   4   5       35.37       37.18      1.54 o 
   1   4   5       16.00       15.56      1.53 o 
   2   4   5        2.73        2.44      0.69 o 
   3   4   5        4.12        2.87      0.65 o 
   4   4   5        6.58        5.34      1.45 o 
   5   4   5       12.33       13.53      1.16 o 
   6   4   5        5.01        2.93      0.75 o 
  -8   5   5        0.48       -0.27      1.73 o 
  -7   5   5        6.98        2.28      2.01 o 
  -6   5   5       40.97       42.00      3.21 o 
  -5   5   5        1.60        1.92      1.96 o 
  -4   5   5       13.19       11.22      2.39 o 
  -3   5   5        4.22        4.42      1.45 o 
  -2   5   5        0.65        1.45      1.24 o 
  -1   5   5        0.53        0.57      1.17 o 
   0   5   5        6.66        6.57      1.23 o 
   1   5   5        0.04        0.14      0.69 o 
   2   5   5        0.74        1.10      0.63 o 
   3   5   5        3.60        3.19      0.67 o 
   4   5   5        2.17        2.39      1.12 o 
   5   5   5        4.38        3.58      1.52 o 
   6   5   5        2.67        3.25      2.71 o 
  -7   6   5        0.15        0.25      1.14 o 
  -6   6   5        0.12       -0.51      1.14 o 
  -5   6   5        9.35        7.57      1.47 o 
  -4   6   5        1.95        1.47      2.12 o 
  -3   6   5        2.16        1.93      1.50 o 
  -2   6   5        1.54        2.33      1.37 o 
  -1   6   5       25.85       26.43      1.97 o 
   0   6   5        1.54        0.79      0.79 o 
   1   6   5        0.02       -0.10      0.90 o 
   2   6   5        0.05        0.36      0.91 o 
   3   6   5        0.02        0.85      1.04 o 
   4   6   5        1.15        1.11      0.84 o 
   5   6   5        0.00        1.35      2.78 o 
  -6   7   5        0.08        0.34      1.64 o 
  -5   7   5        0.21        0.68      1.28 o 
  -4   7   5        1.11        1.75      1.56 o 
  -3   7   5        1.10        4.73      1.73 o 
  -2   7   5        0.06       -0.66      1.12 o 
  -1   7   5        0.77        2.69      1.14 o 
   0   7   5        3.13        3.59      1.31 o 
   1   7   5        0.07        0.20      0.83 o 
   2   7   5        0.07        0.54      1.18 o 
   3   7   5        0.04        1.05      0.92 o 
   4   7   5        0.12        0.14      1.02 o 
  -5   8   5        0.08       -0.42      1.79 o 
  -4   8   5        0.16       -0.86      1.63 o 
  -3   8   5        0.11       -1.53      1.71 o 
  -2   8   5        0.69        1.21      1.16 o 
  -1   8   5        0.55        0.38      0.92 o 
   0   8   5        1.17        0.70      1.07 o 
   1   8   5        0.23        1.11      1.11 o 
   2   8   5        0.17        0.50      0.90 o 
   1  -9   6        3.43        2.64      1.69 o 
  -3  -8   6        0.03        0.27      0.76 o 
  -2  -8   6        2.34        3.32      1.96 o 
  -1  -8   6        6.37        4.47      0.85 o 
   0  -8   6        6.98        4.54      1.32 o 
   1  -8   6        0.11       -0.12      0.77 o 
   2  -8   6        0.10        0.88      1.28 o 
   3  -8   6        0.73        1.43      1.45 o 
   4  -8   6        3.63        2.88      1.39 o 
  -4  -7   6        0.17       -0.20      1.22 o 
  -3  -7   6        1.44        1.02      0.60 o 
  -2  -7   6        7.76       10.90      1.22 o 
  -1  -7   6       28.09       24.71      2.78 o 
   0  -7   6        0.98        0.98      0.81 o 
   1  -7   6       31.35       30.18      2.40 o 
   2  -7   6       13.71       10.29      1.23 o 
   3  -7   6       10.37       12.59      2.81 o 
   4  -7   6        0.10        0.61      1.08 o 
   5  -7   6        3.10        3.25      1.32 o 
  -5  -6   6       10.94       15.71      1.96 o 
  -4  -6   6        1.52        1.02      0.52 o 
  -3  -6   6       10.76       10.43      1.31 o 
  -2  -6   6        1.91        1.95      0.77 o 
  -1  -6   6        7.04        6.30      1.96 o 
   0  -6   6       12.40       14.89      2.50 o 
   1  -6   6       23.69       23.59      1.56 o 
   2  -6   6       66.44       65.24      5.49 o 
   3  -6   6        0.13        0.20      0.26 o 
   4  -6   6       14.18        6.80      5.62 o 
   5  -6   6        0.01        1.14      1.08 o 
   6  -6   6        0.00        0.00      1.42 o 
  -5  -5   6        0.29        3.86      2.37 o 
  -4  -5   6        0.41        0.98      0.60 o 
  -3  -5   6       90.56       85.41      1.80 o 
  -2  -5   6      166.07      158.64      1.93 o 
  -1  -5   6        0.35        0.50      0.45 o 
   0  -5   6      239.42      241.19      5.02 o 
   1  -5   6      156.48      151.57      3.73 o 
   2  -5   6       30.07       33.65      3.18 o 
   3  -5   6        6.84       11.78      1.56 o 
   4  -5   6        0.01        0.07      1.96 o 
   5  -5   6        0.63        1.56      1.42 o 
   6  -5   6        0.00       -0.07      1.29 o 
   7  -5   6        2.51        2.03      1.69 o 
  -6  -4   6        0.41        2.03      1.42 o 
  -5  -4   6        0.19        0.31      0.50 o 
  -4  -4   6        0.84        0.63      0.55 o 
  -3  -4   6        0.03       -0.43      0.43 o 
  -2  -4   6        6.89        6.57      0.69 o 
  -1  -4   6       82.00       82.45      1.56 o 
   0  -4   6      104.13       98.49      2.57 o 
   2  -4   6        9.05       13.20      1.42 o 
   3  -4   6       37.84       39.54      3.25 o 
   4  -4   6      215.46      193.42      6.71 o 
   5  -4   6        4.76        4.26      1.42 o 
   6  -4   6        2.12        2.78      1.49 o 
   7  -4   6        0.43        6.63      1.69 o 
  -7  -3   6        4.86        7.65      2.98 o 
  -6  -3   6        0.00        0.62      0.44 o 
  -5  -3   6        0.00        0.00      0.34 o 
  -4  -3   6      232.28      228.94      5.10 o 
  -3  -3   6       40.13       48.67      1.69 o 
  -2  -3   6        9.36       11.45      0.60 o 
  -1  -3   6        1.23        1.25      0.60 o 
   0  -3   6       67.30       64.79      1.19 o 
   1  -3   6        5.94        5.48      1.08 o 
   2  -3   6        0.03        0.54      1.62 o 
   3  -3   6       54.00       54.65      3.32 o 
   4  -3   6       51.18       52.21      2.30 o 
   5  -3   6       46.14       40.34      3.08 o 
   6  -3   6       52.34       57.98      1.37 o 
   7  -3   6        2.10        5.14      1.49 o 
  -7  -2   6        7.21       11.51      1.76 o 
  -6  -2   6        3.77        3.57      0.98 o 
  -5  -2   6      126.73      124.86      2.31 o 
  -4  -2   6       34.35       35.66      1.29 o 
  -3  -2   6      220.12      216.86      6.24 o 
  -2  -2   6      190.61      188.65      2.57 o 
  -1  -2   6      719.30      764.77      9.48 o 
   0  -2   6       14.65       14.08      0.96 o 
   1  -2   6        0.02       -0.17      0.60 o 
   2  -2   6       36.16       34.67      1.63 o 
   3  -2   6        1.23        0.27      0.88 o 
   4  -2   6       96.10       81.62      2.57 o 
   5  -2   6        7.36        5.78      0.60 o 
   6  -2   6        5.76        5.69      0.81 o 
   7  -2   6        8.79       10.83      1.30 o 
  -8  -1   6       11.59       20.51      2.03 o 
  -7  -1   6       11.19       10.89      2.10 o 
  -6  -1   6       25.17       28.71      1.76 o 
  -5  -1   6       13.73       13.61      1.83 o 
  -4  -1   6      267.47      247.15      4.88 o 
  -3  -1   6       32.79       36.29      1.69 o 
  -2  -1   6      140.46      118.99      2.91 o 
  -1  -1   6        0.78        1.08      0.95 o 
   0  -1   6      278.40      291.36      6.99 o 
   1  -1   6      126.57      134.50      4.47 o 
   2  -1   6       38.79       34.35      1.43 o 
   3  -1   6        4.99        4.69      1.36 o 
   4  -1   6       10.81        9.71      1.11 o 
   5  -1   6       23.44       25.64      0.97 o 
   6  -1   6        8.62       11.03      1.08 o 
   7  -1   6        0.50        0.48      0.53 o 
  -8   0   6        3.67        2.50      0.62 o 
  -7   0   6        8.45        6.13      1.10 o 
  -6   0   6       46.07       44.45      1.32 o 
  -5   0   6        2.11        1.92      0.73 o 
  -4   0   6        2.04        2.03      1.24 o 
  -3   0   6       37.85       40.87      1.41 o 
  -2   0   6      177.18      178.87      3.16 o 
  -1   0   6       44.92       52.76      1.61 o 
   0   0   6        4.46        3.79      2.03 o 
   1   0   6       32.35       34.46      1.29 o 
   2   0   6      101.41       94.42      1.63 o 
   3   0   6       97.12       98.14      2.83 o 
   4   0   6       13.70       14.07      1.13 o 
   5   0   6       31.23       31.09      0.94 o 
   6   0   6        4.20        4.09      1.15 o 
   7   0   6       15.38       16.49      1.60 o 
  -8   1   6        2.37        2.22      0.67 o 
  -7   1   6        7.67        5.16      0.88 o 
  -6   1   6       11.39       13.85      1.46 o 
  -5   1   6        1.20        1.15      1.17 o 
  -4   1   6        0.30        1.54      1.32 o 
  -3   1   6       27.21       31.36      1.28 o 
  -2   1   6      107.09      108.61      3.32 o 
  -1   1   6       21.68       24.11      4.40 o 
   0   1   6        6.05        7.20      1.16 o 
   1   1   6       49.23       49.71      1.86 o 
   2   1   6        0.12       -0.46      0.46 o 
   3   1   6       23.58       23.14      1.29 o 
   4   1   6       73.93       71.27      1.48 o 
   5   1   6       10.92       11.23      1.32 o 
   6   1   6        0.22        0.65      0.69 o 
   7   1   6        3.85        4.18      1.14 o 
  -8   2   6        0.99        0.79      0.83 o 
  -7   2   6       18.35       17.49      2.10 o 
  -6   2   6       11.99       13.32      1.29 o 
  -5   2   6       55.25       50.51      1.58 o 
  -4   2   6        7.95        6.48      1.21 o 
  -3   2   6        5.44        4.52      1.77 o 
  -2   2   6       12.18       14.29      1.22 o 
  -1   2   6        0.60        1.33      0.85 o 
   0   2   6       73.83       75.10      1.87 o 
   1   2   6       58.90       61.78      2.05 o 
   2   2   6        1.38        1.68      0.70 o 
   3   2   6       27.54       27.58      1.07 o 
   4   2   6       15.44       16.97      2.91 o 
   5   2   6       30.13       31.75      1.21 o 
   6   2   6        0.33        0.91      1.02 o 
   7   2   6        0.41       -0.39      0.55 o 
  -8   3   6        1.79        1.50      1.13 o 
  -7   3   6        3.92        4.98      1.30 o 
  -6   3   6       45.21       47.14      6.09 o 
  -5   3   6       71.75       76.11      2.08 o 
  -4   3   6        0.07        0.58      0.88 o 
  -3   3   6        0.08        0.73      1.69 o 
  -2   3   6       59.78       53.05      2.32 o 
  -1   3   6        0.84       -0.21      1.05 o 
   0   3   6       35.80       34.36      1.55 o 
   1   3   6        0.30        0.33      0.86 o 
   2   3   6       32.93       34.92      1.26 o 
   3   3   6        6.57        5.05      0.92 o 
   4   3   6       17.67       19.43      2.57 o 
   5   3   6        0.15       -0.27      0.56 o 
   6   3   6        0.00        0.04      1.02 o 
  -8   4   6        0.25        0.45      1.65 o 
  -7   4   6        9.09       13.37      2.71 o 
  -6   4   6       26.85       27.79      1.65 o 
  -5   4   6        5.43        4.14      1.17 o 
  -4   4   6        0.22        0.09      1.18 o 
  -3   4   6       39.40       40.64      1.83 o 
  -2   4   6       52.85       51.90      2.44 o 
  -1   4   6        3.08        2.05      1.05 o 
   0   4   6        2.39        1.79      0.86 o 
   1   4   6       61.32       69.04      1.96 o 
   2   4   6       10.02       10.99      1.46 o 
   3   4   6        0.26       -0.81      0.96 o 
   4   4   6       29.40       34.23      2.24 o 
   5   4   6       39.10       41.44      3.83 o 
   6   4   6       14.05       12.00      1.81 o 
  -7   5   6        1.21        0.23      1.20 o 
  -6   5   6       33.09       36.69      3.52 o 
  -5   5   6       14.87       11.71      2.63 o 
  -4   5   6       17.35       20.43      1.65 o 
  -3   5   6        6.39        6.07      1.64 o 
  -2   5   6       20.94       22.86      1.65 o 
  -1   5   6        7.24        4.42      3.32 o 
   0   5   6        1.66        1.44      0.91 o 
   1   5   6        3.23        3.55      0.91 o 
   2   5   6        3.77        4.65      0.87 o 
   3   5   6        0.11        0.17      0.74 o 
   4   5   6        4.56        3.33      1.67 o 
   5   5   6        0.36        0.53      1.10 o 
  -6   6   6       16.30       12.42      2.98 o 
  -5   6   6        0.06       -0.73      2.15 o 
  -4   6   6        0.26       -0.03      1.89 o 
  -3   6   6       10.78       16.24      4.43 o 
  -2   6   6        0.04       -0.15      1.86 o 
  -1   6   6        3.03        1.29      1.12 o 
   0   6   6        2.34        1.45      1.17 o 
   1   6   6        8.12        5.53      1.29 o 
   2   6   6        0.11        0.42      0.85 o 
   3   6   6        0.01        0.32      0.77 o 
   4   6   6        0.02        0.37      1.55 o 
  -5   7   6        1.10        1.78      1.74 o 
  -4   7   6        0.42        0.22      2.13 o 
  -3   7   6        0.06        1.42      2.78 o 
  -2   7   6        0.38        2.84      3.25 o 
  -1   7   6        0.46        0.85      0.94 o 
   0   7   6        0.20        0.54      0.96 o 
   1   7   6        0.00        3.64      1.45 o 
   2   7   6        0.03        2.16      2.36 o 
   3   7   6        0.21        1.23      0.77 o 
  -3   8   6        0.00        1.26      1.56 o 
  -2   8   6        0.03       -0.13      1.36 o 
  -1   8   6        1.68        1.87      1.09 o 
   0   8   6        0.79        1.75      1.05 o 
  -2  -8   7        1.87        2.37      2.03 o 
  -1  -8   7        0.40        0.81      1.15 o 
   0  -8   7        0.16        0.14      1.22 o 
   1  -8   7        0.13        0.61      1.42 o 
   2  -8   7        4.62        6.36      1.90 o 
   3  -8   7        2.37        3.52      1.90 o 
  -4  -7   7        2.64        3.52      1.42 o 
  -3  -7   7        4.20        2.26      0.84 o 
  -2  -7   7       26.24       27.64      1.56 o 
  -1  -7   7        0.01       -0.95      1.96 o 
   0  -7   7       11.39       14.69      2.91 o 
   1  -7   7        1.91        7.65      2.84 o 
   2  -7   7        1.08        0.47      2.44 o 
   3  -7   7        0.01       -0.54      1.56 o 
   4  -7   7       16.95       19.09      2.50 o 
  -5  -6   7        0.21        0.88      1.35 o 
  -4  -6   7        1.65        0.95      0.64 o 
  -3  -6   7        0.27        0.27      0.64 o 
  -2  -6   7       12.81       14.43      0.81 o 
  -1  -6   7       42.63       45.30      2.03 o 
   0  -6   7       13.79       11.98      1.56 o 
   1  -6   7        3.80        2.37      1.35 o 
   2  -6   7        0.03        0.27      1.22 o 
   3  -6   7        7.69        6.77      2.98 o 
   4  -6   7        3.45        3.18      1.69 o 
   5  -6   7        1.26        1.69      2.98 o 
  -4  -5   7        0.10        0.64      0.51 o 
  -3  -5   7       11.18        7.23      1.00 o 
  -2  -5   7        1.81        0.93      0.51 o 
  -1  -5   7       55.54       47.47      1.29 o 
   0  -5   7        0.95        1.56      1.08 o 
   1  -5   7       31.80       32.50      3.25 o 
   2  -5   7       22.58       20.99      1.90 o 
   3  -5   7       29.41       38.59      3.79 o 
   4  -5   7        0.68       -0.14      1.29 o 
   5  -5   7        3.48        3.25      2.84 o 
   6  -5   7        3.88        6.09      3.25 o 
  -5  -4   7       30.90       33.05      1.93 o 
  -4  -4   7        0.48        0.54      0.62 o 
  -3  -4   7       31.43       32.26      1.33 o 
  -2  -4   7        9.02        7.76      0.67 o 
  -1  -4   7       16.81       16.32      0.94 o 
   0  -4   7        2.73        1.15      1.83 o 
   1  -4   7        0.44        0.00      0.95 o 
   2  -4   7       30.32       30.87      3.18 o 
   3  -4   7        3.11        2.78      1.35 o 
   4  -4   7       48.01       46.11      2.51 o 
   5  -4   7        1.62        0.95      2.30 o 
   6  -4   7        0.02       -0.20      2.30 o 
  -6  -3   7        0.20        0.69      0.50 o 
  -5  -3   7       10.86       13.01      1.17 o 
  -4  -3   7       28.45       33.55      1.04 o 
  -3  -3   7      276.74      246.24      4.17 o 
  -2  -3   7      191.24      180.41      2.01 o 
  -1  -3   7       19.85       20.77      0.83 o 
   0  -3   7      194.74      175.84      8.07 o 
   1  -3   7      385.82      381.26      9.63 o 
   2  -3   7        3.31        3.99      1.29 o 
   3  -3   7        0.03        0.95      1.15 o 
   4  -3   7        7.15        5.89      1.49 o 
   5  -3   7       14.45       19.36      3.11 o 
   6  -3   7        1.48       -0.14      2.10 o 
   7  -3   7        1.52        6.16      2.98 o 
  -6  -2   7        5.66       11.30      5.25 o 
  -5  -2   7        5.19        6.80      0.81 o 
  -4  -2   7        4.81        6.59      0.89 o 
  -3  -2   7       41.60       37.47      1.07 o 
  -2  -2   7       91.29       89.45      1.41 o 
  -1  -2   7       60.92       56.77      2.54 o 
   0  -2   7      138.67      141.40      1.56 o 
   1  -2   7        2.99        2.55      0.84 o 
   2  -2   7        3.38        3.66      1.02 o 
   3  -2   7       74.27       66.84      2.23 o 
   4  -2   7      113.31      106.13      2.71 o 
   5  -2   7        1.33        2.45      1.11 o 
   6  -2   7        2.34        3.58      1.01 o 
   7  -2   7        0.35        1.38      1.18 o 
  -7  -1   7        5.55        6.32      1.30 o 
  -6  -1   7        0.23        0.48      0.61 o 
  -5  -1   7        8.70        6.16      1.08 o 
  -4  -1   7      133.33      122.21      3.18 o 
  -3  -1   7       16.52       20.72      1.62 o 
  -2  -1   7        2.08        1.62      2.10 o 
  -1  -1   7        0.05        1.15      2.03 o 
   0  -1   7      101.76       96.12      2.85 o 
   1  -1   7        0.13        0.07      1.76 o 
   2  -1   7        4.19        3.49      0.88 o 
   3  -1   7       48.32       47.76      2.44 o 
   4  -1   7      118.85      120.72      3.59 o 
   5  -1   7        0.62       -0.27      1.29 o 
   6  -1   7        8.28        9.51      1.30 o 
   7  -1   7        0.73        2.74      1.59 o 
  -8   0   7        5.49        3.79      1.02 o 
  -7   0   7        0.97        0.88      1.05 o 
  -6   0   7        0.10       -0.33      0.72 o 
  -5   0   7      118.60      114.92      2.41 o 
  -4   0   7        0.08        0.38      0.81 o 
  -3   0   7       18.60       19.74      1.92 o 
  -2   0   7        0.98        0.45      0.75 o 
  -1   0   7      168.15      182.70      4.54 o 
   0   0   7      151.69      149.14      4.00 o 
   1   0   7       57.06       54.76      1.22 o 
   2   0   7      128.19      125.23      5.05 o 
   3   0   7       68.58       67.31      1.79 o 
   4   0   7       19.75       19.31      1.42 o 
   5   0   7        5.34        5.79      1.15 o 
   6   0   7        9.77       12.01      1.08 o 
   7   0   7        0.61        2.30      2.17 o 
  -8   1   7        2.81        1.76      0.74 o 
  -7   1   7       22.48       22.04      1.96 o 
  -6   1   7       57.55       57.72      2.74 o 
  -5   1   7       11.24       11.97      1.75 o 
  -4   1   7       80.29       76.34      2.24 o 
  -3   1   7       27.92       27.75      3.39 o 
  -2   1   7       27.76       30.44      2.37 o 
  -1   1   7       17.24       13.46      2.05 o 
   0   1   7       28.61       32.30      1.71 o 
   1   1   7        6.57        6.72      1.22 o 
   2   1   7       55.33       53.21      3.52 o 
   3   1   7       38.08       41.79      4.03 o 
   4   1   7       52.03       50.54      1.80 o 
   5   1   7        0.00        0.52      0.85 o 
   6   1   7        0.19        0.31      0.92 o 
  -8   2   7        0.22       -0.02      0.88 o 
  -7   2   7        3.93        2.57      1.22 o 
  -6   2   7       31.08       28.47      1.39 o 
  -5   2   7       21.26       24.03      1.61 o 
  -4   2   7       18.51       20.71      1.63 o 
  -3   2   7       45.56       44.55      1.66 o 
  -2   2   7       19.28       19.94      1.82 o 
  -1   2   7        1.90        2.22      1.01 o 
   0   2   7        4.59        3.76      1.15 o 
   1   2   7       37.65       39.12      1.42 o 
   2   2   7        0.68        0.51      0.84 o 
   3   2   7       11.34       11.57      2.06 o 
   4   2   7        7.58        5.16      2.02 o 
   5   2   7        8.49        6.05      1.09 o 
   6   2   7        2.36        1.86      1.39 o 
  -7   3   7        3.08        2.63      1.18 o 
  -6   3   7        1.62        2.00      1.24 o 
  -5   3   7        0.04       -0.56      1.13 o 
  -4   3   7        0.98       -0.12      1.15 o 
  -3   3   7        1.13        1.52      1.02 o 
  -2   3   7       10.10       10.53      1.62 o 
  -1   3   7        0.73        0.79      1.18 o 
   0   3   7        4.35        2.15      1.68 o 
   1   3   7       11.29        9.09      0.97 o 
   2   3   7        9.32       11.18      1.93 o 
   3   3   7        1.71        1.35      1.28 o 
   4   3   7        2.49        2.54      1.33 o 
   5   3   7        0.51        0.63      0.73 o 
   6   3   7        0.88        1.70      1.96 o 
  -7   4   7        9.43        4.80      2.17 o 
  -6   4   7        5.24        4.63      2.17 o 
  -5   4   7        9.54        9.52      1.86 o 
  -4   4   7        0.03        0.26      1.33 o 
  -3   4   7        2.19        1.78      1.15 o 
  -2   4   7        4.03        4.99      2.37 o 
  -1   4   7       17.76       16.36      2.49 o 
   0   4   7        0.00        0.11      0.78 o 
   1   4   7        0.21        0.56      0.89 o 
   2   4   7        3.99        3.48      0.99 o 
   3   4   7        2.17        3.14      0.94 o 
   4   4   7        4.04        2.94      0.91 o 
   5   4   7        5.92        1.99      1.35 o 
  -6   5   7        7.74        4.47      1.46 o 
  -5   5   7       16.67       17.45      1.77 o 
  -4   5   7        0.06        0.64      1.20 o 
  -3   5   7        0.22       -1.15      2.08 o 
  -2   5   7        4.83        4.23      1.62 o 
  -1   5   7        0.32        0.36      1.04 o 
   0   5   7       12.46       11.08      1.45 o 
   1   5   7        2.35        1.75      0.94 o 
   2   5   7        0.79        0.13      0.68 o 
   3   5   7        8.78        8.41      1.93 o 
   4   5   7        1.58        0.16      1.10 o 
  -6   6   7        4.79        5.15      1.76 o 
  -5   6   7        1.02        3.02      1.83 o 
  -4   6   7        2.01        2.24      1.59 o 
  -3   6   7        7.20        9.37      2.04 o 
  -2   6   7        9.77       13.15      4.84 o 
  -1   6   7        0.16       -0.67      1.26 o 
   0   6   7        3.63        5.20      1.71 o 
   1   6   7        8.39        9.84      1.87 o 
   2   6   7        2.73        3.33      1.55 o 
   3   6   7        0.34        1.40      0.91 o 
  -4   7   7        1.71        1.14      1.73 o 
  -3   7   7        1.09        1.44      1.79 o 
  -2   7   7        4.25        3.48      1.86 o 
  -1   7   7        0.59       -0.12      1.61 o 
   0   7   7        0.48        2.22      1.17 o 
   1   7   7        0.00       -0.06      0.81 o 
  -2  -7   8        0.10        2.53      1.05 o 
  -1  -7   8        0.13       -1.35      1.35 o 
   0  -7   8        7.24        7.65      1.69 o 
   1  -7   8        0.28        1.49      1.56 o 
   2  -7   8        5.23        5.82      1.90 o 
   3  -7   8        1.09        0.34      2.78 o 
  -4  -6   8        2.10        3.38      1.80 o 
  -3  -6   8        5.77        4.78      0.89 o 
  -2  -6   8        3.60        2.95      0.75 o 
  -1  -6   8        1.14        0.90      0.99 o 
   0  -6   8        0.13        4.13      2.50 o 
   1  -6   8        0.28        0.07      2.10 o 
   2  -6   8        8.26        7.85      1.83 o 
   3  -6   8        3.87        3.79      1.76 o 
   4  -6   8        1.03        0.81      2.84 o 
  -5  -5   8        0.63        0.68      2.03 o 
  -4  -5   8        2.41        2.50      0.79 o 
  -3  -5   8       22.74       21.92      1.16 o 
  -2  -5   8       32.51       35.90      1.25 o 
  -1  -5   8        0.00       -0.54      0.93 o 
   0  -5   8       32.49       29.73      1.43 o 
   1  -5   8        1.03        0.81      1.22 o 
   2  -5   8        8.47        4.33      2.71 o 
   3  -5   8        4.63        4.81      1.69 o 
   4  -5   8       11.85       12.79      3.59 o 
   5  -5   8        5.67        5.21      3.25 o 
  -5  -4   8        0.14        0.06      0.88 o 
  -4  -4   8        0.19        1.18      0.53 o 
  -3  -4   8       13.21       17.77      1.52 o 
  -2  -4   8        2.23        3.38      0.55 o 
  -1  -4   8       21.97       21.00      1.51 o 
   0  -4   8       58.03       63.82      2.80 o 
   1  -4   8       44.29       44.25      1.76 o 
   2  -4   8        0.93        0.27      2.10 o 
   3  -4   8       12.21       14.96      1.90 o 
   4  -4   8        5.01        0.95      2.50 o 
   5  -4   8        6.92        8.33      3.25 o 
   6  -4   8        2.78        3.86      1.76 o 
  -6  -3   8        0.49        0.08      0.85 o 
  -5  -3   8        0.28        0.85      0.62 o 
  -4  -3   8        0.07       -0.05      0.45 o 
  -3  -3   8       34.30       31.87      1.50 o 
  -2  -3   8       18.89       20.00      0.96 o 
  -1  -3   8       14.18       12.33      2.71 o 
   0  -3   8        5.08        7.07      1.19 o 
   1  -3   8        3.54        1.78      1.10 o 
   2  -3   8       39.55       42.64      2.30 o 
   3  -3   8       51.64       53.98      2.27 o 
   4  -3   8        8.02        9.95      1.83 o 
   5  -3   8        9.18        8.81      1.62 o 
   6  -3   8        1.93        1.40      1.34 o 
  -6  -2   8        2.73        1.83      1.05 o 
  -5  -2   8       57.20       59.29      1.71 o 
  -4  -2   8        5.00        7.59      1.35 o 
  -3  -2   8        7.21        6.90      0.74 o 
  -2  -2   8        4.41        4.09      0.80 o 
  -1  -2   8       26.33       25.36      0.96 o 
   0  -2   8        0.35        0.47      0.95 o 
   1  -2   8        0.39       -0.23      0.79 o 
   2  -2   8       52.89       55.78      2.75 o 
   3  -2   8        2.27        2.33      1.21 o 
   4  -2   8       21.64       27.28      2.44 o 
   5  -2   8        1.16        0.21      1.11 o 
   6  -2   8        0.02        2.12      3.79 o 
  -7  -1   8        0.16        0.74      1.69 o 
  -6  -1   8        3.98        6.16      1.11 o 
  -5  -1   8        0.23       -0.07      1.76 o 
  -4  -1   8        5.00        6.36      2.37 o 
  -3  -1   8      227.01      205.57      4.88 o 
  -2  -1   8      125.90      120.04      3.59 o 
  -1  -1   8       35.38       38.12      2.17 o 
   0  -1   8      181.83      172.60      4.40 o 
   1  -1   8      151.06      141.47      3.86 o 
   2  -1   8        2.56        2.58      1.16 o 
   3  -1   8       33.04       33.13      2.46 o 
   4  -1   8        9.43       13.01      2.13 o 
   5  -1   8        0.06       -0.31      1.48 o 
   6  -1   8        0.60        3.94      1.96 o 
  -7   0   8        2.28        1.89      0.74 o 
  -6   0   8        0.31        0.29      0.69 o 
  -5   0   8        2.90        4.02      1.03 o 
  -4   0   8       20.59       20.29      1.22 o 
  -3   0   8        1.06        0.41      2.17 o 
  -2   0   8       12.43       14.22      1.83 o 
  -1   0   8      188.06      187.04      4.88 o 
   0   0   8        9.26        8.94      1.69 o 
   1   0   8       11.37       13.49      0.79 o 
   2   0   8        4.13        4.93      0.71 o 
   3   0   8       48.88       46.53      3.28 o 
   4   0   8       22.53       23.03      2.22 o 
   5   0   8        1.86        2.43      1.65 o 
   6   0   8        0.02        2.54      2.17 o 
  -7   1   8        0.52        2.70      2.40 o 
  -6   1   8        0.18        0.91      1.41 o 
  -5   1   8        9.72        9.50      1.39 o 
  -4   1   8       35.73       37.54      2.67 o 
  -3   1   8        1.15        1.30      1.05 o 
  -2   1   8        2.41        2.08      1.67 o 
  -1   1   8        2.02        1.57      1.16 o 
   0   1   8      123.46      121.12      6.03 o 
   1   1   8       10.32       12.01      1.35 o 
   2   1   8       35.69       33.62      3.52 o 
   3   1   8        0.16        0.66      0.98 o 
   4   1   8       23.62       27.27      1.76 o 
   5   1   8        1.24       -0.52      1.39 o 
   6   1   8        5.68        7.68      2.30 o 
  -7   2   8        0.14        0.19      0.98 o 
  -6   2   8        4.63        2.34      1.19 o 
  -5   2   8       37.65       34.90      1.64 o 
  -4   2   8        0.01       -0.14      1.11 o 
  -3   2   8        6.89        6.17      1.40 o 
  -2   2   8        0.00        0.71      1.69 o 
  -1   2   8      125.54      132.75      2.95 o 
   0   2   8       15.74       18.99      1.40 o 
   1   2   8        0.56        1.35      0.77 o 
   2   2   8       11.15       10.41      1.19 o 
   3   2   8       29.98       28.45      2.10 o 
   4   2   8        2.41        2.93      1.60 o 
   5   2   8        0.56        0.27      0.81 o 
  -7   3   8        4.88        2.91      1.96 o 
  -6   3   8       11.85       12.46      4.26 o 
  -5   3   8        5.86        4.35      1.54 o 
  -4   3   8       26.86       31.25      2.23 o 
  -3   3   8       17.40       19.74      2.10 o 
  -2   3   8        3.49        3.47      1.51 o 
  -1   3   8        3.03        2.32      1.15 o 
   0   3   8       23.82       25.99      1.50 o 
   1   3   8       16.17       17.49      1.01 o 
   2   3   8        0.41        0.11      1.17 o 
   3   3   8        0.23        0.94      1.28 o 
   4   3   8        4.66        4.18      1.44 o 
   5   3   8        1.09        2.93      1.21 o 
  -6   4   8        1.81        2.05      1.53 o 
  -5   4   8        1.20        1.86      1.51 o 
  -4   4   8        0.14        0.82      1.15 o 
  -3   4   8        1.19        0.26      1.12 o 
  -2   4   8       16.01       20.40      1.73 o 
  -1   4   8        6.40        8.06      3.18 o 
   0   4   8        1.41        1.13      0.98 o 
   1   4   8        3.40        3.35      1.15 o 
   2   4   8        0.13        2.97      2.23 o 
   3   4   8        0.64        0.93      1.46 o 
   4   4   8        3.42        4.06      0.99 o 
  -6   5   8        0.12        2.30      3.45 o 
  -5   5   8        0.27        0.70      1.54 o 
  -4   5   8        0.96        0.43      1.49 o 
  -3   5   8        0.02       -1.08      1.65 o 
  -2   5   8        0.10        0.96      1.50 o 
  -1   5   8        0.39        0.52      1.25 o 
   0   5   8        3.86        3.00      1.06 o 
   1   5   8        0.11        0.40      1.69 o 
   2   5   8        0.04       -0.89      0.91 o 
   3   5   8        0.01        1.99      3.45 o 
  -4   6   8        0.00        0.37      1.34 o 
  -3   6   8        0.02       -0.25      1.56 o 
  -2   6   8        0.05        1.22      1.67 o 
  -1   6   8        1.20        0.44      1.10 o 
   0   6   8        0.36       -0.98      1.67 o 
   1   6   8        0.01        4.31      1.44 o 
   2   6   8        0.76        4.24      1.94 o 
  -3  -6   9        0.90        6.49      1.86 o 
  -2  -6   9        0.09        1.30      1.49 o 
  -1  -6   9        0.13        0.68      0.91 o 
   0  -6   9        0.23        2.49      2.00 o 
   1  -6   9        0.43        1.02      1.10 o 
   2  -6   9        3.44        1.76      2.91 o 
   3  -6   9        0.54        1.69      1.83 o 
  -4  -5   9        0.24        0.27      0.75 o 
  -3  -5   9        3.61        4.91      1.91 o 
  -2  -5   9        0.23        0.37      0.98 o 
  -1  -5   9        0.07       -0.04      0.98 o 
   0  -5   9        7.07        5.04      1.39 o 
   1  -5   9       12.03       17.35      1.78 o 
   2  -5   9        0.12       -0.95      1.37 o 
   3  -5   9        0.14       -0.41      1.56 o 
   4  -5   9        0.73        2.57      3.25 o 
  -5  -4   9        0.41        1.50      1.26 o 
  -4  -4   9        0.00       -0.68      0.85 o 
  -3  -4   9        0.01       -0.57      0.77 o 
  -2  -4   9       22.49       25.98      1.47 o 
  -1  -4   9        0.09        1.52      1.08 o 
   0  -4   9        1.86        2.86      1.24 o 
   1  -4   9        1.50        1.08      1.26 o 
   2  -4   9        1.69        2.46      1.37 o 
   3  -4   9        0.08        0.73      1.33 o 
   4  -4   9        7.66       10.15      1.85 o 
   5  -4   9        6.74        8.94      2.30 o 
  -5  -3   9        0.31        0.78      0.73 o 
  -4  -3   9        0.05        0.13      0.61 o 
  -3  -3   9       64.66       71.19      3.94 o 
  -2  -3   9        8.90        9.98      1.16 o 
  -1  -3   9        2.31        2.21      0.57 o 
   0  -3   9       55.83       58.80      2.19 o 
   1  -3   9        1.88        2.32      1.05 o 
   2  -3   9        3.19        2.61      1.36 o 
   3  -3   9        3.83        3.46      1.45 o 
   4  -3   9       14.41       15.11      1.91 o 
   5  -3   9        3.41        2.85      1.24 o 
  -6  -2   9        0.28        0.79      0.90 o 
  -5  -2   9        0.06       -0.14      1.90 o 
  -4  -2   9        0.46        0.76      0.93 o 
  -3  -2   9        6.87        9.00      1.56 o 
  -2  -2   9        3.52        2.45      1.00 o 
  -1  -2   9       47.22       43.65      1.14 o 
   0  -2   9        9.27       10.84      2.08 o 
   1  -2   9       23.56       23.54      1.45 o 
   2  -2   9        0.08        0.74      1.67 o 
   3  -2   9        6.97        6.98      1.55 o 
   4  -2   9        0.89        0.95      1.33 o 
   5  -2   9        1.16        2.19      1.45 o 
  -6  -1   9        0.01        0.07      1.02 o 
  -5  -1   9        0.01       -1.62      2.30 o 
  -4  -1   9        0.32       -0.47      1.29 o 
  -3  -1   9       13.67       11.78      3.05 o 
  -2  -1   9       12.56        8.87      3.05 o 
  -1  -1   9       27.46       28.84      3.79 o 
   0  -1   9       10.27       11.44      0.98 o 
   1  -1   9       46.81       41.09      1.75 o 
   2  -1   9        0.87        0.47      1.62 o 
   3  -1   9        1.68        1.18      1.26 o 
   4  -1   9        0.06        0.36      1.16 o 
   5  -1   9        1.80        0.40      1.26 o 
  -6   0   9        1.18        0.95      2.17 o 
  -5   0   9        9.72        6.63      1.62 o 
  -4   0   9        0.43        0.00      1.29 o 
  -3   0   9       12.61        7.72      3.25 o 
  -2   0   9        9.63        8.46      3.25 o 
   0   0   9        1.82        1.39      0.95 o 
   1   0   9        0.56        0.45      0.58 o 
   2   0   9       43.88       39.84      4.50 o 
   3   0   9       13.89       14.86      2.41 o 
   4   0   9        0.32        0.28      1.62 o 
   5   0   9        0.69        3.88      2.54 o 
  -6   1   9        5.74        3.66      1.78 o 
  -5   1   9        2.34        2.16      1.29 o 
  -4   1   9        2.55        1.73      1.77 o 
  -3   1   9       78.97       75.49      3.18 o 
  -2   1   9       55.80       57.14      2.46 o 
  -1   1   9       45.92       48.34      3.05 o 
   0   1   9       35.19       32.96      1.35 o 
   1   1   9       96.56       90.90      7.45 o 
   2   1   9        3.76        4.34      1.05 o 
   3   1   9        2.41        1.09      1.02 o 
   4   1   9        1.18        3.14      1.95 o 
   5   1   9        0.83        2.05      1.27 o 
  -6   2   9        0.50        0.24      0.95 o 
  -5   2   9        0.20        0.68      1.02 o 
  -4   2   9        8.49        7.43      2.29 o 
  -3   2   9        0.05        0.90      1.29 o 
  -2   2   9       35.06       34.39      1.90 o 
  -1   2   9       45.44       42.10      2.03 o 
   0   2   9        8.88       11.49      2.03 o 
   1   2   9        0.07        0.25      0.96 o 
   2   2   9        7.08        5.19      1.25 o 
   3   2   9        9.09        8.70      0.80 o 
   4   2   9       10.39        8.47      1.31 o 
  -6   3   9        0.01        1.81      1.19 o 
  -5   3   9        4.84        4.28      2.30 o 
  -4   3   9       11.83       10.21      2.66 o 
  -3   3   9        1.06        1.47      1.46 o 
  -2   3   9        1.12        1.80      1.58 o 
  -1   3   9       11.05       16.95      1.67 o 
   0   3   9       10.22       13.49      1.82 o 
   1   3   9        3.56        3.53      1.36 o 
   2   3   9        0.70        0.02      0.71 o 
   3   3   9        0.19        0.97      2.81 o 
   4   3   9       10.03       10.49      3.22 o 
  -5   4   9       16.06       11.80      2.96 o 
  -4   4   9        0.72        1.58      1.57 o 
  -3   4   9        0.11        0.44      1.23 o 
  -2   4   9        5.34        5.44      1.49 o 
  -1   4   9       31.82       32.39      3.49 o 
   0   4   9        2.15        1.07      0.88 o 
   1   4   9        0.25       -0.57      1.11 o 
   2   4   9        0.09        3.34      2.37 o 
   3   4   9        4.22        4.04      1.48 o 
  -4   5   9        5.06        3.11      2.72 o 
  -3   5   9        4.29        3.93      1.60 o 
  -2   5   9        0.00        0.39      1.49 o 
  -1   5   9        3.73        2.32      1.20 o 
   0   5   9        2.00        4.57      1.86 o 
   1   5   9        0.21        4.07      1.18 o 
  -2  -5  10        9.77       16.98      7.62 o 
  -1  -5  10        0.80        3.11      2.61 o 
   0  -5  10        0.24       -0.54      1.56 o 
   1  -5  10        3.08        4.63      1.60 o 
   2  -5  10       20.30       26.13      1.96 o 
  -3  -4  10        4.42        6.37      3.76 o 
  -2  -4  10        0.03        1.11      1.21 o 
  -1  -4  10        2.98        5.47      2.03 o 
   0  -4  10        4.29        5.87      1.53 o 
   1  -4  10        1.66        0.45      1.37 o 
   2  -4  10        0.00        1.89      1.54 o 
   3  -4  10        0.05       -0.43      1.51 o 
  -4  -3  10        2.15        2.82      1.15 o 
  -3  -3  10        9.35       10.79      2.15 o 
  -2  -3  10        0.55        0.01      0.88 o 
  -1  -3  10        0.11       -0.50      1.20 o 
   0  -3  10       14.87       17.22      1.73 o 
   1  -3  10        7.59       12.04      2.20 o 
   2  -3  10        0.03       -0.77      1.37 o 
   3  -3  10        0.10        0.69      1.49 o 
   4  -3  10        3.73        3.25      2.03 o 
  -5  -2  10        0.82        4.13      2.13 o 
  -4  -2  10        1.30        1.96      1.00 o 
  -3  -2  10        2.42        2.21      0.76 o 
  -2  -2  10       10.10       11.34      1.89 o 
  -1  -2  10        4.47        2.49      1.15 o 
   0  -2  10        0.30        1.09      1.27 o 
   1  -2  10        0.85        2.54      1.38 o 
   2  -2  10        2.38        3.39      1.24 o 
   3  -2  10        1.65        1.58      1.50 o 
   4  -2  10        1.38        1.01      1.44 o 
  -5  -1  10        0.10        0.68      2.50 o 
  -4  -1  10        3.11        0.95      1.49 o 
  -3  -1  10       19.89       24.64      2.37 o 
  -2  -1  10       26.22       24.17      2.44 o 
  -1  -1  10        6.86        6.84      1.96 o 
   0  -1  10        1.79        1.34      1.12 o 
   1  -1  10        2.97        3.86      1.49 o 
   2  -1  10        9.05        8.24      1.39 o 
   3  -1  10        9.33        8.69      4.50 o 
   4  -1  10        4.17        2.58      2.64 o 
  -5   0  10        0.68        1.56      1.56 o 
  -4   0  10        0.00       -0.27      1.56 o 
  -3   0  10        2.97        4.20      3.32 o 
  -2   0  10        4.95        5.82      2.03 o 
  -1   0  10       32.82       31.48      2.78 o 
   0   0  10        0.61        1.22      1.76 o 
   1   0  10        2.25        2.10      1.83 o 
   2   0  10        3.97        3.62      1.51 o 
   3   0  10        0.00        0.77      1.41 o 
   4   0  10        3.04        2.69      1.58 o 
  -5   1  10        0.39        0.20      0.97 o 
  -4   1  10        0.03        0.20      2.78 o 
  -3   1  10        5.73        5.82      3.72 o 
  -2   1  10       16.41       14.83      2.50 o 
  -1   1  10        0.43        0.34      1.69 o 
   0   1  10        0.00        0.11      1.01 o 
   1   1  10        7.13        4.60      2.10 o 
   2   1  10        0.09        1.08      3.05 o 
   3   1  10        2.23        0.41      1.34 o 
  -5   2  10        5.21        2.49      1.46 o 
  -4   2  10        0.54        0.57      1.98 o 
  -3   2  10        0.11       -0.68      2.03 o 
  -2   2  10        0.00        1.69      1.27 o 
  -1   2  10        9.70       10.90      2.50 o 
   0   2  10        2.23        2.44      0.92 o 
   1   2  10        1.17        0.45      1.02 o 
   2   2  10        4.22        4.40      2.10 o 
   3   2  10        0.40        0.95      3.11 o 
  -4   3  10        0.79        0.62      2.23 o 
  -3   3  10       37.03       36.93      2.65 o 
  -2   3  10        1.06        0.21      1.19 o 
  -1   3  10        2.13        3.59      1.72 o 
   0   3  10       22.73       23.86      1.62 o 
   1   3  10       11.61       15.39      5.58 o 
   2   3  10        0.05        0.24      1.09 o 
  -3   4  10        0.82        1.57      1.81 o 
  -2   4  10       16.29       21.91      4.43 o 
  -1   4  10        9.07        7.69      1.38 o 
   0   4  10        3.80        3.55      1.29 o 
   1   4  10        1.40        2.85      2.06 o 
  -2  -3  11        6.88        8.23      3.38 o 
  -1  -3  11        0.50        0.54      1.41 o 
   0  -3  11        0.07        1.05      1.17 o 
   1  -3  11        6.45        2.43      2.67 o 
  -3  -2  11        2.49        5.35      2.10 o 
  -2  -2  11        0.01       -0.45      1.33 o 
  -1  -2  11        2.11        2.84      2.24 o 
   0  -2  11        0.94        1.02      1.21 o 
   1  -2  11        0.14        0.06      1.93 o 
   2  -2  11        1.68        2.17      1.36 o 
  -3  -1  11        0.00        1.56      1.83 o 
  -2  -1  11        1.33        1.49      1.83 o 
  -1  -1  11        3.28        3.45      3.52 o 
   0  -1  11        2.32        2.75      1.36 o 
   1  -1  11        7.55       11.91      2.07 o 
   2  -1  11        0.21       -0.07      1.15 o 
  -3   0  11        4.59        7.51      2.30 o 
  -2   0  11        2.33        1.69      1.90 o 
  -1   0  11        7.58        6.77      3.93 o 
   0   0  11        0.80        0.27      1.76 o 
   1   0  11        3.65        1.08      2.61 o 
   2   0  11        0.12        0.78      1.28 o 
  -3   1  11       12.61       11.85      2.71 o 
  -2   1  11        4.19        5.42      2.37 o 
  -1   1  11        0.01       -0.20      3.25 o 
   0   1  11        2.33        1.56      2.10 o 
   1   1  11        0.00        1.83      3.66 o 
  -3   2  11        0.15        0.95      2.10 o 
  -2   2  11        4.11        3.05      2.44 o 
  -1   2  11        4.36        0.08      2.57 o 
   0   2  11        0.05        0.88      2.10 o 
                                                 
